# Supplementary material for: Identification of Dysregulated Competitive Endogenous RNA Networks Driven by Copy Number Variations in Malignant Gliomas
Source: Front Genet. 2019 Oct 25;10:1055. doi: 10.3389/fgene.2019.01055 (PMC6827427; doi:10.3389/fgene.2019.01055)
Supplement: Supplementary Table S1 — List of the CNV-driven genes. [file Table_1.xlsx]

## Sheet: LGG
CNV-driven gene	CNV status	P-value
MTAP	deletion	8.88113e-19
ELAVL2	deletion	0.000305653
MKLN1	amplification	0.000334931
KLHL9	deletion	1.00183e-14
LY6K	amplification	0.000278548
ZC3H3	amplification	1.67728e-07
ZC3HC1	amplification	2.56814e-05
EPPK1	amplification	0.00499478
ZNF707	amplification	2.50348e-07
KLHDC10	amplification	3.27259e-06
CDKN2A	deletion	3.60564e-11
NRBP2	amplification	0.00200834
ADCK5	amplification	0.000620317
DGAT1	amplification	4.49496e-07
TNPO3	amplification	1.03475e-07
C8orf33	amplification	0.0142096
GLI4	amplification	7.65282e-08
COPG2	amplification	1.10755e-05
ZFP41	amplification	0.00568239
AHCYL2	amplification	4.11083e-07
DMRTA1	deletion	2.58654e-07
TIGD5	amplification	4.18328e-10
SCRIB	amplification	9.96961e-06
MAF1	amplification	5.2881e-13
LRRC14	amplification	1.08905e-05
VPS28	amplification	4.1107e-10
KIFC2	amplification	0.00337028
ZNF251	amplification	6.79626e-09
COMMD5	amplification	2.07641e-05
ZNF696	amplification	1.00869e-07
ZNF623	amplification	1.89413e-05
CDKN2B	deletion	6.38179e-12
PUF60	amplification	2.68963e-11
FAM83H	amplification	8.346e-06
ZNF250	amplification	9.78795e-09
PYCRL	amplification	4.59245e-08
CPSF1	amplification	7.12806e-07
HSF1	amplification	2.57828e-10
PPP1R16A	amplification	4.14933e-06
ZNF517	amplification	1.50643e-07
CYC1	amplification	1.08315e-09
RECQL4	amplification	0.000498879
ARHGAP39	amplification	3.81477e-08
GRINA	amplification	6.55017e-07
JRK	amplification	4.72553e-07
PSCA	amplification	0.0431627
RPL8	amplification	1.28464e-09
C8orf82	amplification	1.97637e-08
CYHR1	amplification	6.58727e-12
PLEC	amplification	1.14527e-06
CEP41	amplification	0.0117116
RP11-2E11.5	amplification	0.000955584
AF186192.6	amplification	1.05369e-05
RP11-321L2.2	deletion	0.0403386

## Sheet: GBM
CNV-driven gene	CNV status	P-value
MTAP	deletion	3.2258e-16
ELAVL2	deletion	0.00475969
PTEN	deletion	0.000241373
CCT6A	amplification	1.56284e-08
EGFR	amplification	1.11979e-18
TUSC1	deletion	9.47047e-09
KLHL9	deletion	1.36882e-17
GBAS	amplification	1.0823e-10
CTDSP2	amplification	1.75958e-10
MBD6	amplification	4.67504e-07
SUMF2	amplification	5.09802e-08
KIT	amplification	0.00120099
CDKN2A	deletion	1.46645e-19
MLLT3	deletion	3.05303e-08
DCTN2	amplification	1.44364e-09
PDGFRA	amplification	3.67044e-10
SEC61G	amplification	9.68568e-21
DDIT3	amplification	6.42968e-06
TSPAN31	amplification	1.59704e-13
CHCHD2	amplification	1.95784e-08
TSFM	amplification	2.17342e-12
PSPH	amplification	6.65e-06
DMRTA1	deletion	9.09729e-16
MARCH9	amplification	6.77265e-13
CHIC2	amplification	5.62292e-10
KIF5A	amplification	1.86819e-08
CDK4	amplification	1.15721e-13
OS9	amplification	1.10889e-10
XRCC6BP1	amplification	3.41416e-07
DTX3	amplification	8.49952e-09
CDKN2B	deletion	2.90131e-17
B4GALNT1	amplification	1.46318e-08
LANCL2	amplification	8.48871e-18
METTL1	amplification	3.08061e-08
CYP27B1	amplification	2.26973e-10
AGAP2	amplification	1.87805e-11
PIP4K2C	amplification	6.2155e-09
VOPP1	amplification	9.28385e-10
RP11-231C18.1	amplification	3.15055e-07
AC006552.1	amplification	0.0479058
LINC01445	amplification	0.000108015
RP11-310H4.2	amplification	1.81755e-08
RP11-310H4.3	amplification	2.31855e-09
FOCAD-AS1	deletion	2.51908e-06
LINC01239	deletion	0.00215596
RP11-620J15.2	amplification	4.32764e-10
RP11-620J15.3	amplification	2.5191e-09
