# Supplementary material for: Identification of Dysregulated Competitive Endogenous RNA Networks Driven by Copy Number Variations in Malignant Gliomas
Source: Front Genet. 2019 Oct 25;10:1055. doi: 10.3389/fgene.2019.01055 (PMC6827427; doi:10.3389/fgene.2019.01055)
Supplement: Supplementary Table S2 — List of the significant ceRNA pairs driven by CNV. [file Table_2.xlsx]

## Sheet: LGG
CNV regions	up_OR_down	ceRNA1	miRNA	ceRNA2
9p21.3	up	MTAP	hsa-miR-146b-5p	EPB41L4A-AS1
9p21.3	up	MTAP	hsa-miR-146b-5p	RP11-763E3.1
9p21.3	up	MTAP	hsa-miR-146b-5p	PPM1L
9p21.3	up	MTAP	hsa-miR-146b-5p	PHYHIPL
9p21.3	down	MTAP	hsa-miR-146b-5p	UBAP2
9p21.3	up	MTAP	hsa-miR-146b-5p	PDK4
9p21.3	up	MTAP	hsa-miR-146b-5p	TUB
9p21.3	up	MTAP	hsa-miR-146b-5p	JPH3
9p21.3	up	MTAP	hsa-miR-146b-5p	GLUD1
9p21.3	up	MTAP	hsa-miR-146b-5p	MN1
9p21.3	up	MTAP	hsa-miR-146b-5p	SSTR1
9p21.3	up	MTAP	hsa-miR-146b-5p	FAM110B
9p21.3	up	MTAP	hsa-miR-146b-5p	DNAJC12
9p21.3	up	MTAP	hsa-miR-146b-5p	PRKAG2
9p21.3	up	MTAP	hsa-miR-146b-5p	ARL3
9p21.3	up	MTAP	hsa-miR-146b-5p	PID1
9p21.3	up	MTAP	hsa-miR-155-5p	FAM133A
9p21.3	up	MTAP	hsa-miR-155-5p	UQCRB
9p21.3	up	MTAP	hsa-miR-155-5p	FGF9
9p21.3	up	MTAP	hsa-miR-155-5p	MAGEE1
9p21.3	up	MTAP	hsa-miR-155-5p	PPA1
9p21.3	up	MTAP	hsa-miR-155-5p	NTN4
9p21.3	up	MTAP	hsa-miR-155-5p	SLITRK5
9p21.3	up	MTAP	hsa-miR-155-5p	OSBPL11
9p21.3	down	MTAP	hsa-miR-155-5p	MBTD1
9p21.3	up	MTAP	hsa-miR-155-5p	RAPGEF4
9p21.3	up	MTAP	hsa-miR-155-5p	NET1
9p21.3	up	MTAP	hsa-miR-155-5p	RTN3
9p21.3	up	MTAP	hsa-miR-155-5p	PPP2R5A
9p21.3	up	MTAP	hsa-miR-155-5p	FSTL5
9p21.3	up	MTAP	hsa-miR-155-5p	SH3GL2
9p21.3	up	MTAP	hsa-miR-155-5p	PEA15
9p21.3	up	MTAP	hsa-miR-155-5p	PCDH7
9p21.3	up	MTAP	hsa-miR-155-5p	FAM101A
9p21.3	up	MTAP	hsa-miR-155-5p	INPP5A
9p21.3	up	MTAP	hsa-miR-155-5p	GABARAPL1
9p21.3	up	MTAP	hsa-miR-155-5p	SFRP2
9p21.3	up	MTAP	hsa-miR-155-5p	SNRPN
9p21.3	down	MTAP	hsa-miR-155-5p	CHD7
9p21.3	up	MTAP	hsa-miR-155-5p	FAM69A
9p21.3	down	MTAP	hsa-miR-30e-5p	POLDIP2
9p21.3	up	MTAP	hsa-miR-30e-5p	EPB41L4A-AS1
9p21.3	down	MTAP	hsa-miR-30e-5p	RP11-16E12.2
9p21.3	up	MTAP	hsa-miR-30e-5p	AC012593.1
9p21.3	down	MTAP	hsa-miR-30e-5p	AC005154.6
9p21.3	up	MTAP	hsa-miR-30e-5p	RP11-1134I14.8
9p21.3	down	MTAP	hsa-miR-30e-5p	LINC01572
9p21.3	down	MTAP	hsa-miR-30e-5p	LINC00910
9p21.3	down	MTAP	hsa-miR-30e-5p	RP11-798G7.8
9p21.3	down	MTAP	hsa-miR-30e-5p	RP13-516M14.4
9p21.3	up	MTAP	hsa-miR-30e-5p	RP11-835E18.5
9p21.3	down	MTAP	hsa-miR-30e-5p	LINC00526
9p21.3	down	MTAP	hsa-miR-30e-5p	RP11-110H1.8
9p21.3	down	MTAP	hsa-miR-30e-5p	RP11-179K3.2
9p21.3	up	MTAP	hsa-miR-30e-5p	RUNX1T1
9p21.3	down	MTAP	hsa-miR-30e-5p	BIVM
9p21.3	down	MTAP	hsa-miR-30e-5p	SECISBP2
9p21.3	down	MTAP	hsa-miR-30e-5p	GPATCH2
9p21.3	down	MTAP	hsa-miR-30e-5p	SUMO2
9p21.3	down	MTAP	hsa-miR-30e-5p	ORC2
9p21.3	down	MTAP	hsa-miR-30e-5p	SYNRG
9p21.3	down	MTAP	hsa-miR-30e-5p	TET3
9p21.3	down	MTAP	hsa-miR-30e-5p	EIF2AK3
9p21.3	up	MTAP	hsa-miR-30e-5p	FAM133A
9p21.3	down	MTAP	hsa-miR-30e-5p	TRIM35
9p21.3	down	MTAP	hsa-miR-30e-5p	ALG9
9p21.3	down	MTAP	hsa-miR-30e-5p	DCUN1D5
9p21.3	down	MTAP	hsa-miR-30e-5p	SON
9p21.3	down	MTAP	hsa-miR-30e-5p	SCML1
9p21.3	down	MTAP	hsa-miR-30e-5p	FAM109A
9p21.3	down	MTAP	hsa-miR-30e-5p	MDM4
9p21.3	down	MTAP	hsa-miR-30e-5p	FAM104A
9p21.3	down	MTAP	hsa-miR-30e-5p	LPCAT1
9p21.3	down	MTAP	hsa-miR-30e-5p	KDM6A
9p21.3	down	MTAP	hsa-miR-30e-5p	HIC2
9p21.3	down	MTAP	hsa-miR-30e-5p	VKORC1L1
9p21.3	down	MTAP	hsa-miR-30e-5p	NFIB
9p21.3	down	MTAP	hsa-miR-30e-5p	SUZ12
9p21.3	down	MTAP	hsa-miR-30e-5p	ARL6IP6
9p21.3	down	MTAP	hsa-miR-30e-5p	SKIV2L2
9p21.3	down	MTAP	hsa-miR-30e-5p	LCLAT1
9p21.3	down	MTAP	hsa-miR-30e-5p	CCNL1
9p21.3	down	MTAP	hsa-miR-30e-5p	SFPQ
9p21.3	down	MTAP	hsa-miR-30e-5p	CRKL
9p21.3	down	MTAP	hsa-miR-30e-5p	XPO5
9p21.3	down	MTAP	hsa-miR-30e-5p	ZFX
9p21.3	down	MTAP	hsa-miR-30e-5p	CKAP4
9p21.3	down	MTAP	hsa-miR-30e-5p	KIF11
9p21.3	down	MTAP	hsa-miR-30e-5p	FANCF
9p21.3	down	MTAP	hsa-miR-30e-5p	ZNF322
9p21.3	down	MTAP	hsa-miR-30e-5p	NIPBL
9p21.3	down	MTAP	hsa-miR-30e-5p	RPL7L1
9p21.3	down	MTAP	hsa-miR-30e-5p	MYBL2
9p21.3	down	MTAP	hsa-miR-30e-5p	MBD6
9p21.3	down	MTAP	hsa-miR-30e-5p	ZNF200
9p21.3	down	MTAP	hsa-miR-30e-5p	C16orf62
9p21.3	down	MTAP	hsa-miR-30e-5p	FXR1
9p21.3	down	MTAP	hsa-miR-30e-5p	GCNT2
9p21.3	down	MTAP	hsa-miR-30e-5p	ZNF292
9p21.3	down	MTAP	hsa-miR-30e-5p	ZNF133
9p21.3	down	MTAP	hsa-miR-30e-5p	ZZEF1
9p21.3	down	MTAP	hsa-miR-30e-5p	POLR2G
9p21.3	down	MTAP	hsa-miR-30e-5p	XRN1
9p21.3	down	MTAP	hsa-miR-30e-5p	TUBGCP5
9p21.3	down	MTAP	hsa-miR-30e-5p	INTS2
9p21.3	down	MTAP	hsa-miR-30e-5p	ARID3A
9p21.3	down	MTAP	hsa-miR-30e-5p	CSAD
9p21.3	down	MTAP	hsa-miR-30e-5p	VAV2
9p21.3	down	MTAP	hsa-miR-30e-5p	SNRNP48
9p21.3	down	MTAP	hsa-miR-30e-5p	LONRF1
9p21.3	down	MTAP	hsa-miR-30e-5p	ILDR2
9p21.3	down	MTAP	hsa-miR-30e-5p	RGPD5
9p21.3	down	MTAP	hsa-miR-30e-5p	LIN9
9p21.3	down	MTAP	hsa-miR-30e-5p	ARL10
9p21.3	down	MTAP	hsa-miR-30e-5p	DDX17
9p21.3	down	MTAP	hsa-miR-30e-5p	TSPAN12
9p21.3	down	MTAP	hsa-miR-30e-5p	EDC3
9p21.3	down	MTAP	hsa-miR-30e-5p	TOPBP1
9p21.3	down	MTAP	hsa-miR-30e-5p	SEPT2
9p21.3	down	MTAP	hsa-miR-30e-5p	WDR36
9p21.3	down	MTAP	hsa-miR-30e-5p	SUPT4H1
9p21.3	down	MTAP	hsa-miR-30e-5p	WDR43
9p21.3	down	MTAP	hsa-miR-30e-5p	GLCCI1
9p21.3	down	MTAP	hsa-miR-30e-5p	FANCL
9p21.3	down	MTAP	hsa-miR-30e-5p	UBXN7
9p21.3	down	MTAP	hsa-miR-30e-5p	SF3B1
9p21.3	down	MTAP	hsa-miR-30e-5p	MLXIP
9p21.3	down	MTAP	hsa-miR-30e-5p	WSB1
9p21.3	down	MTAP	hsa-miR-30e-5p	PWP1
9p21.3	down	MTAP	hsa-miR-30e-5p	C4orf46
9p21.3	down	MTAP	hsa-miR-30e-5p	BRWD3
9p21.3	down	MTAP	hsa-miR-30e-5p	ARL5B
9p21.3	down	MTAP	hsa-miR-30e-5p	SLC7A5
9p21.3	down	MTAP	hsa-miR-30e-5p	IDH1
9p21.3	down	MTAP	hsa-miR-30e-5p	POLK
9p21.3	down	MTAP	hsa-miR-30e-5p	SPAST
9p21.3	down	MTAP	hsa-miR-30e-5p	CNOT6
9p21.3	down	MTAP	hsa-miR-30e-5p	SOGA1
9p21.3	down	MTAP	hsa-miR-30e-5p	DNMT3B
9p21.3	down	MTAP	hsa-miR-30e-5p	CREBBP
9p21.3	down	MTAP	hsa-miR-30e-5p	PDE7A
9p21.3	down	MTAP	hsa-miR-30e-5p	ATAD2B
9p21.3	down	MTAP	hsa-miR-30e-5p	NPM1
9p21.3	down	MTAP	hsa-miR-30e-5p	RPIA
9p21.3	down	MTAP	hsa-miR-30e-5p	ZDHHC21
9p21.3	down	MTAP	hsa-miR-30e-5p	PDCL
9p21.3	down	MTAP	hsa-miR-30e-5p	MFSD11
9p21.3	down	MTAP	hsa-miR-30e-5p	CRCP
9p21.3	down	MTAP	hsa-miR-30e-5p	C7orf60
9p21.3	down	MTAP	hsa-miR-30e-5p	ABHD2
9p21.3	down	MTAP	hsa-miR-30e-5p	KIAA1715
9p21.3	down	MTAP	hsa-miR-30e-5p	SRSF2
9p21.3	down	MTAP	hsa-miR-30e-5p	PHF6
9p21.3	down	MTAP	hsa-miR-30e-5p	CENPW
9p21.3	down	MTAP	hsa-miR-30e-5p	WDR89
9p21.3	down	MTAP	hsa-miR-30e-5p	TMEM87A
9p21.3	down	MTAP	hsa-miR-30e-5p	FBXL20
9p21.3	down	MTAP	hsa-miR-30e-5p	DNAJC24
9p21.3	down	MTAP	hsa-miR-30e-5p	ING5
9p21.3	down	MTAP	hsa-miR-30e-5p	TUBGCP3
9p21.3	down	MTAP	hsa-miR-30e-5p	WDFY1
9p21.3	down	MTAP	hsa-miR-30e-5p	PTK7
9p21.3	down	MTAP	hsa-miR-30e-5p	CCNT2
9p21.3	down	MTAP	hsa-miR-30e-5p	ZSCAN29
9p21.3	down	MTAP	hsa-miR-30e-5p	WDR70
9p21.3	down	MTAP	hsa-miR-30e-5p	HELLS
9p21.3	down	MTAP	hsa-miR-30e-5p	SCML2
9p21.3	down	MTAP	hsa-miR-30e-5p	SENP5
9p21.3	down	MTAP	hsa-miR-30e-5p	LBR
9p21.3	down	MTAP	hsa-miR-30e-5p	PAG1
9p21.3	down	MTAP	hsa-miR-30e-5p	CNOT2
9p21.3	down	MTAP	hsa-miR-30e-5p	FAHD1
9p21.3	down	MTAP	hsa-miR-30e-5p	MAML1
9p21.3	down	MTAP	hsa-miR-30e-5p	MGAT2
9p21.3	down	MTAP	hsa-miR-30e-5p	RCOR3
9p21.3	down	MTAP	hsa-miR-30e-5p	STX16
9p21.3	down	MTAP	hsa-miR-30e-5p	RNF114
9p21.3	down	MTAP	hsa-miR-30e-5p	HDAC8
9p21.3	down	MTAP	hsa-miR-30e-5p	CUL4B
9p21.3	down	MTAP	hsa-miR-30e-5p	PGM3
9p21.3	down	MTAP	hsa-miR-30e-5p	CPSF6
9p21.3	down	MTAP	hsa-miR-30e-5p	PAIP1
9p21.3	down	MTAP	hsa-miR-30e-5p	PCNT
9p21.3	down	MTAP	hsa-miR-30e-5p	DGUOK
9p21.3	down	MTAP	hsa-miR-30e-5p	EIF2S3
9p21.3	down	MTAP	hsa-miR-30e-5p	POGLUT1
9p21.3	up	MTAP	hsa-miR-30e-5p	FAM13C
9p21.3	down	MTAP	hsa-miR-30e-5p	GIGYF1
9p21.3	down	MTAP	hsa-miR-30e-5p	HNRNPA2B1
9p21.3	down	MTAP	hsa-miR-30e-5p	CCDC82
9p21.3	down	MTAP	hsa-miR-30e-5p	PSMA2
9p21.3	down	MTAP	hsa-miR-30e-5p	DHODH
9p21.3	down	MTAP	hsa-miR-30e-5p	MAPRE1
9p21.3	down	MTAP	hsa-miR-30e-5p	SPG11
9p21.3	down	MTAP	hsa-miR-30e-5p	PHIP
9p21.3	down	MTAP	hsa-miR-30e-5p	SLC35A5
9p21.3	down	MTAP	hsa-miR-30e-5p	C1orf131
9p21.3	down	MTAP	hsa-miR-30e-5p	CCDC14
9p21.3	down	MTAP	hsa-miR-30e-5p	ZBED4
9p21.3	down	MTAP	hsa-miR-30e-5p	SAFB2
9p21.3	down	MTAP	hsa-miR-30e-5p	ZNF823
9p21.3	down	MTAP	hsa-miR-30e-5p	UBN2
9p21.3	down	MTAP	hsa-miR-30e-5p	FANCM
9p21.3	down	MTAP	hsa-miR-30e-5p	ZNF827
9p21.3	down	MTAP	hsa-miR-30e-5p	SOX11
9p21.3	down	MTAP	hsa-miR-30e-5p	YEATS4
9p21.3	down	MTAP	hsa-miR-30e-5p	TNRC6B
9p21.3	down	MTAP	hsa-miR-30e-5p	CLDN12
9p21.3	down	MTAP	hsa-miR-30e-5p	MAP3K7
9p21.3	down	MTAP	hsa-miR-30e-5p	TLK2
9p21.3	down	MTAP	hsa-miR-30e-5p	ZNF678
9p21.3	down	MTAP	hsa-miR-30e-5p	ACAP2
9p21.3	down	MTAP	hsa-miR-30e-5p	CARS
9p21.3	down	MTAP	hsa-miR-30e-5p	GSK3B
9p21.3	down	MTAP	hsa-miR-30e-5p	FAM57A
9p21.3	down	MTAP	hsa-miR-30e-5p	TNKS
9p21.3	down	MTAP	hsa-miR-30e-5p	CEP76
9p21.3	down	MTAP	hsa-miR-30e-5p	SLC38A2
9p21.3	down	MTAP	hsa-miR-30e-5p	ERI2
9p21.3	down	MTAP	hsa-miR-30e-5p	TFDP1
9p21.3	down	MTAP	hsa-miR-30e-5p	RBM15B
9p21.3	down	MTAP	hsa-miR-30e-5p	EWSR1
9p21.3	down	MTAP	hsa-miR-30e-5p	NIF3L1
9p21.3	down	MTAP	hsa-miR-30e-5p	REV1
9p21.3	down	MTAP	hsa-miR-30e-5p	PPIL3
9p21.3	down	MTAP	hsa-miR-30e-5p	SACS
9p21.3	down	MTAP	hsa-miR-30e-5p	ATAD5
9p21.3	down	MTAP	hsa-miR-30e-5p	RMI1
9p21.3	down	MTAP	hsa-miR-30e-5p	FNDC3A
9p21.3	down	MTAP	hsa-miR-30e-5p	TFAP2A
9p21.3	down	MTAP	hsa-miR-30e-5p	ZBTB6
9p21.3	down	MTAP	hsa-miR-30e-5p	CLNS1A
9p21.3	down	MTAP	hsa-miR-30e-5p	DLGAP4
9p21.3	down	MTAP	hsa-miR-30e-5p	TMEM181
9p21.3	down	MTAP	hsa-miR-30e-5p	TBCEL
9p21.3	down	MTAP	hsa-miR-30e-5p	UBR7
9p21.3	down	MTAP	hsa-miR-30e-5p	WDR27
9p21.3	down	MTAP	hsa-miR-30e-5p	HNRNPM
9p21.3	down	MTAP	hsa-miR-30e-5p	HOOK3
9p21.3	down	MTAP	hsa-miR-30e-5p	ZNF286B
9p21.3	down	MTAP	hsa-miR-30e-5p	DGKD
9p21.3	down	MTAP	hsa-miR-30e-5p	MAU2
9p21.3	down	MTAP	hsa-miR-30e-5p	SETD5
9p21.3	down	MTAP	hsa-miR-30e-5p	ZNF608
9p21.3	down	MTAP	hsa-miR-30e-5p	GOLGA4
9p21.3	down	MTAP	hsa-miR-30e-5p	BRD3
9p21.3	down	MTAP	hsa-miR-30e-5p	ZBED5
9p21.3	down	MTAP	hsa-miR-30e-5p	NOL12
9p21.3	down	MTAP	hsa-miR-30e-5p	LRRC58
9p21.3	down	MTAP	hsa-miR-30e-5p	PKNOX1
9p21.3	down	MTAP	hsa-miR-30e-5p	PPM1D
9p21.3	down	MTAP	hsa-miR-30e-5p	ZNF680
9p21.3	down	MTAP	hsa-miR-30e-5p	PPP1R12A
9p21.3	down	MTAP	hsa-miR-30e-5p	SUGP2
9p21.3	down	MTAP	hsa-miR-30e-5p	EXOSC3
9p21.3	down	MTAP	hsa-miR-30e-5p	CHAMP1
9p21.3	down	MTAP	hsa-miR-30e-5p	SOX12
9p21.3	down	MTAP	hsa-miR-30e-5p	EIF2B1
9p21.3	down	MTAP	hsa-miR-30e-5p	ZFP3
9p21.3	down	MTAP	hsa-miR-30e-5p	UMPS
9p21.3	down	MTAP	hsa-miR-30e-5p	POLR3G
9p21.3	down	MTAP	hsa-miR-30e-5p	XIAP
9p21.3	down	MTAP	hsa-miR-30e-5p	ZNF85
9p21.3	down	MTAP	hsa-miR-30e-5p	CDC42SE1
9p21.3	up	MTAP	hsa-miR-30e-5p	CECR6
9p21.3	down	MTAP	hsa-miR-30e-5p	NLGN1
9p21.3	down	MTAP	hsa-miR-30e-5p	OTUD6B
9p21.3	down	MTAP	hsa-miR-30e-5p	ZNF197
9p21.3	down	MTAP	hsa-miR-30e-5p	UHRF1BP1
9p21.3	down	MTAP	hsa-miR-30e-5p	XRCC4
9p21.3	down	MTAP	hsa-miR-30e-5p	ING3
9p21.3	down	MTAP	hsa-miR-30e-5p	DCTN4
9p21.3	up	MTAP	hsa-miR-30e-5p	SYBU
9p21.3	down	MTAP	hsa-miR-30e-5p	QSOX2
9p21.3	down	MTAP	hsa-miR-30e-5p	URGCP
9p21.3	down	MTAP	hsa-miR-30e-5p	MPHOSPH9
9p21.3	down	MTAP	hsa-miR-30e-5p	NAV1
9p21.3	down	MTAP	hsa-miR-30e-5p	DHX30
9p21.3	down	MTAP	hsa-miR-30e-5p	RCOR1
9p21.3	down	MTAP	hsa-miR-30e-5p	PCMTD2
9p21.3	down	MTAP	hsa-miR-30e-5p	PSIP1
9p21.3	down	MTAP	hsa-miR-30e-5p	RAI1
9p21.3	down	MTAP	hsa-miR-30e-5p	TAF4
9p21.3	down	MTAP	hsa-miR-30e-5p	CBFB
9p21.3	down	MTAP	hsa-miR-30e-5p	RBAK
9p21.3	down	MTAP	hsa-miR-30e-5p	VPS33A
9p21.3	up	MTAP	hsa-miR-30e-5p	CYTH1
9p21.3	down	MTAP	hsa-miR-30e-5p	RTKN2
9p21.3	down	MTAP	hsa-miR-30e-5p	MED20
9p21.3	down	MTAP	hsa-miR-30e-5p	ELL
9p21.3	down	MTAP	hsa-miR-30e-5p	PDSS1
9p21.3	down	MTAP	hsa-miR-30e-5p	SLC26A11
9p21.3	down	MTAP	hsa-miR-30e-5p	ANKHD1
9p21.3	down	MTAP	hsa-miR-30e-5p	DENND4C
9p21.3	down	MTAP	hsa-miR-30e-5p	MTBP
9p21.3	down	MTAP	hsa-miR-30e-5p	KDM5B
9p21.3	down	MTAP	hsa-miR-30e-5p	MMGT1
9p21.3	down	MTAP	hsa-miR-30e-5p	HSPD1
9p21.3	down	MTAP	hsa-miR-30e-5p	PIK3R2
9p21.3	down	MTAP	hsa-miR-30e-5p	USP19
9p21.3	down	MTAP	hsa-miR-30e-5p	PML
9p21.3	down	MTAP	hsa-miR-30e-5p	CDYL
9p21.3	down	MTAP	hsa-miR-30e-5p	PIBF1
9p21.3	down	MTAP	hsa-miR-30e-5p	KDM2B
9p21.3	down	MTAP	hsa-miR-30e-5p	SLC38A7
9p21.3	down	MTAP	hsa-miR-30e-5p	NBPF11
9p21.3	down	MTAP	hsa-miR-30e-5p	GTF2IRD1
9p21.3	down	MTAP	hsa-miR-30e-5p	MAT2A
9p21.3	down	MTAP	hsa-miR-30e-5p	BRIX1
9p21.3	down	MTAP	hsa-miR-30e-5p	AQR
9p21.3	down	MTAP	hsa-miR-30e-5p	PAPD4
9p21.3	down	MTAP	hsa-miR-30e-5p	ASCC3
9p21.3	down	MTAP	hsa-miR-30e-5p	PCGF3
9p21.3	down	MTAP	hsa-miR-30e-5p	C17orf53
9p21.3	down	MTAP	hsa-miR-30e-5p	NUPL2
9p21.3	down	MTAP	hsa-miR-30e-5p	REXO4
9p21.3	down	MTAP	hsa-miR-30e-5p	KCTD5
9p21.3	down	MTAP	hsa-miR-30e-5p	PNN
9p21.3	down	MTAP	hsa-miR-30e-5p	BPTF
9p21.3	down	MTAP	hsa-miR-30e-5p	LMBR1
9p21.3	down	MTAP	hsa-miR-30e-5p	NCOR2
9p21.3	down	MTAP	hsa-miR-30e-5p	PPP6R3
9p21.3	down	MTAP	hsa-miR-30e-5p	RASA3
9p21.3	down	MTAP	hsa-miR-30e-5p	METAP2
9p21.3	down	MTAP	hsa-miR-30e-5p	PHF19
9p21.3	down	MTAP	hsa-miR-30e-5p	FUBP3
9p21.3	down	MTAP	hsa-miR-30e-5p	TRIAP1
9p21.3	down	MTAP	hsa-miR-30e-5p	SNRPD1
9p21.3	down	MTAP	hsa-miR-30e-5p	PLXNA1
9p21.3	down	MTAP	hsa-miR-30e-5p	SOX13
9p21.3	down	MTAP	hsa-miR-30e-5p	ZFYVE26
9p21.3	down	MTAP	hsa-miR-30e-5p	INO80D
9p21.3	down	MTAP	hsa-miR-30e-5p	NID1
9p21.3	down	MTAP	hsa-miR-30e-5p	NUP188
9p21.3	down	MTAP	hsa-miR-30e-5p	ABL2
9p21.3	down	MTAP	hsa-miR-30e-5p	ATP6V0A2
9p21.3	down	MTAP	hsa-miR-30e-5p	ZSCAN12
9p21.3	down	MTAP	hsa-miR-30e-5p	ANKRD10
9p21.3	down	MTAP	hsa-miR-30e-5p	TIA1
9p21.3	down	MTAP	hsa-miR-30e-5p	URM1
9p21.3	down	MTAP	hsa-miR-30e-5p	ZNF451
9p21.3	down	MTAP	hsa-miR-30e-5p	PNPT1
9p21.3	down	MTAP	hsa-miR-30e-5p	PARP16
9p21.3	down	MTAP	hsa-miR-30e-5p	IRAK1BP1
9p21.3	down	MTAP	hsa-miR-30e-5p	HNRNPA3
9p21.3	down	MTAP	hsa-miR-30e-5p	COX10
9p21.3	down	MTAP	hsa-miR-30e-5p	DOLPP1
9p21.3	down	MTAP	hsa-miR-30e-5p	DSEL
9p21.3	down	MTAP	hsa-miR-30e-5p	VTA1
9p21.3	down	MTAP	hsa-miR-30e-5p	GMEB2
9p21.3	down	MTAP	hsa-miR-30e-5p	ATG12
9p21.3	down	MTAP	hsa-miR-30e-5p	C11orf58
9p21.3	down	MTAP	hsa-miR-30e-5p	BRD1
9p21.3	down	MTAP	hsa-miR-30e-5p	SIAH1
9p21.3	down	MTAP	hsa-miR-30e-5p	YTHDC1
9p21.3	down	MTAP	hsa-miR-30e-5p	POLR1B
9p21.3	down	MTAP	hsa-miR-30e-5p	EBPL
9p21.3	down	MTAP	hsa-miR-30e-5p	SS18L1
9p21.3	down	MTAP	hsa-miR-30e-5p	CHD9
9p21.3	down	MTAP	hsa-miR-30e-5p	ZNF100
9p21.3	up	MTAP	hsa-miR-30e-5p	SFRP2
9p21.3	down	MTAP	hsa-miR-30e-5p	HNRNPA0
9p21.3	down	MTAP	hsa-miR-30e-5p	SFXN1
9p21.3	down	MTAP	hsa-miR-30e-5p	LATS1
9p21.3	down	MTAP	hsa-miR-30e-5p	WDR33
9p21.3	down	MTAP	hsa-miR-30e-5p	CTCF
9p21.3	down	MTAP	hsa-miR-30e-5p	RBMX
9p21.3	down	MTAP	hsa-miR-30e-5p	FLVCR1
9p21.3	down	MTAP	hsa-miR-30e-5p	CDC23
9p21.3	down	MTAP	hsa-miR-30e-5p	ZNF318
9p21.3	down	MTAP	hsa-miR-30e-5p	SUB1
9p21.3	down	MTAP	hsa-miR-30e-5p	TNFRSF10B
9p21.3	down	MTAP	hsa-miR-30e-5p	PAN3
9p21.3	down	MTAP	hsa-miR-30e-5p	ZBTB10
9p21.3	down	MTAP	hsa-miR-30e-5p	CHD7
9p21.3	down	MTAP	hsa-miR-30e-5p	RRM2B
9p21.3	down	MTAP	hsa-miR-30e-5p	FAM156A
9p21.3	down	MTAP	hsa-miR-30e-5p	SLC25A36
9p21.3	down	MTAP	hsa-miR-30e-5p	ZNF746
9p21.3	up	MTAP	hsa-miR-30e-5p	HMGN5
9p21.3	down	MTAP	hsa-miR-30e-5p	AMMECR1L
9p21.3	down	MTAP	hsa-miR-30e-5p	SYNCRIP
9p21.3	up	MTAP	hsa-miR-30e-5p	SEPT3
9p21.3	down	MTAP	hsa-miR-30e-5p	ABCC5
9p21.3	down	MTAP	hsa-miR-30e-5p	ANKS6
9p21.3	down	MTAP	hsa-miR-30e-5p	BRAP
9p21.3	down	MTAP	hsa-miR-30e-5p	STX6
9p21.3	down	MTAP	hsa-miR-30e-5p	MBD5
9p21.3	down	MTAP	hsa-miR-30e-5p	CAND1
9p21.3	down	MTAP	hsa-miR-30e-5p	RBM4B
9p21.3	down	MTAP	hsa-miR-30e-5p	KIAA0101
9p21.3	down	MTAP	hsa-miR-30e-5p	TSEN2
9p21.3	down	MTAP	hsa-miR-30e-5p	KIAA2026
9p21.3	down	MTAP	hsa-miR-30e-5p	NOTCH1
9p21.3	down	MTAP	hsa-miR-30e-5p	HSPA14
9p21.3	down	MTAP	hsa-miR-30e-5p	DPY19L4
9p21.3	down	MTAP	hsa-miR-30e-5p	ROBO1
9p21.3	down	MTAP	hsa-miR-30e-5p	MTCP1
9p21.3	down	MTAP	hsa-miR-30e-5p	MED14
9p21.3	down	MTAP	hsa-miR-30e-5p	RNF138
9p21.3	down	MTAP	hsa-miR-30e-5p	H3F3B
9p21.3	down	MTAP	hsa-miR-30e-5p	EPC2
9p21.3	down	MTAP	hsa-miR-30e-5p	C9orf85
9p21.3	down	MTAP	hsa-miR-30e-5p	CYP2U1
9p21.3	down	MTAP	hsa-miR-30e-5p	NUCB2
9p21.3	down	MTAP	hsa-miR-30e-5p	PRR14L
9p21.3	down	MTAP	hsa-miR-30e-5p	SLC30A5
9p21.3	down	MTAP	hsa-miR-30e-5p	NCOA3
9p21.3	down	MTAP	hsa-miR-30e-5p	RBM26
9p21.3	down	MTAP	hsa-miR-30e-5p	ABL1
9p21.3	down	MTAP	hsa-miR-30e-5p	CBX3
9p21.3	down	MTAP	hsa-miR-30e-5p	UBE2R2
9p21.3	down	MTAP	hsa-miR-30e-5p	RSF1
9p21.3	down	MTAP	hsa-miR-30e-5p	SCAF4
9p21.3	down	MTAP	hsa-miR-30e-5p	ZNF337
9p21.3	down	MTAP	hsa-miR-30e-5p	SIGMAR1
9p21.3	down	MTAP	hsa-miR-30e-5p	PPIP5K2
9p21.3	down	MTAP	hsa-miR-30e-5p	KLHL20
9p21.3	down	MTAP	hsa-miR-30e-5p	IP6K2
9p21.3	down	MTAP	hsa-miR-30e-5p	UNKL
9p21.3	down	MTAP	hsa-miR-30e-5p	NEURL1B
9p21.3	down	MTAP	hsa-miR-30e-5p	TCF4
9p21.3	down	MTAP	hsa-miR-30e-5p	CBX1
9p21.3	down	MTAP	hsa-miR-30e-5p	ZNF597
9p21.3	down	MTAP	hsa-miR-30e-5p	BAZ1A
9p21.3	up	MTAP	hsa-miR-30e-5p	PVRL1
9p21.3	down	MTAP	hsa-miR-30e-5p	UHRF2
9p21.3	down	MTAP	hsa-miR-30e-5p	FOXN2
9p21.3	down	MTAP	hsa-miR-30e-5p	DBF4
9p21.3	down	MTAP	hsa-miR-30e-5p	MARK3
9p21.3	down	MTAP	hsa-miR-30e-5p	ETAA1
9p21.3	down	MTAP	hsa-miR-30e-5p	RRM2
9p21.3	down	MTAP	hsa-miR-30e-5p	NUS1
9p21.3	down	MTAP	hsa-miR-30e-5p	MRPS14
9p21.3	down	MTAP	hsa-miR-30e-5p	DSCC1
9p21.3	down	MTAP	hsa-miR-30e-5p	LEPROTL1
9p21.3	down	MTAP	hsa-miR-30e-5p	NARS2
9p21.3	down	MTAP	hsa-miR-30e-5p	PHF2
9p21.3	down	MTAP	hsa-miR-30e-5p	TEX10
9p21.3	down	MTAP	hsa-miR-30e-5p	PHTF2
9p21.3	down	MTAP	hsa-miR-30e-5p	CCDC117
9p21.3	down	MTAP	hsa-miR-30e-5p	MIS12
9p21.3	down	MTAP	hsa-miR-146b-5p	SNHG16
9p21.3	down	MTAP	hsa-miR-146b-5p	LINC00670
9p21.3	down	MTAP	hsa-miR-146b-5p	RP11-1094M14.11
9p21.3	down	MTAP	hsa-miR-146b-5p	LINC00910
9p21.3	down	MTAP	hsa-miR-146b-5p	LINC01180
9p21.3	down	MTAP	hsa-miR-146b-5p	LINC00667
9p21.3	down	MTAP	hsa-miR-146b-5p	CTC-559E9.1
9p21.3	down	MTAP	hsa-miR-146b-5p	CTC-459F4.3
9p21.3	down	MTAP	hsa-miR-146b-5p	GMDS-AS1
9p21.3	down	MTAP	hsa-miR-146b-5p	RP11-693J15.5
9p21.3	down	MTAP	hsa-miR-146b-5p	PHF20L1
9p21.3	down	MTAP	hsa-miR-146b-5p	BIVM
9p21.3	down	MTAP	hsa-miR-146b-5p	RBM14
9p21.3	down	MTAP	hsa-miR-146b-5p	CDK12
9p21.3	down	MTAP	hsa-miR-146b-5p	GOSR1
9p21.3	down	MTAP	hsa-miR-146b-5p	OCLM
9p21.3	down	MTAP	hsa-miR-146b-5p	SMG1
9p21.3	down	MTAP	hsa-miR-146b-5p	STAMBP
9p21.3	down	MTAP	hsa-miR-146b-5p	KDM6A
9p21.3	down	MTAP	hsa-miR-146b-5p	HIC2
9p21.3	down	MTAP	hsa-miR-146b-5p	SLTM
9p21.3	down	MTAP	hsa-miR-146b-5p	TMX1
9p21.3	down	MTAP	hsa-miR-146b-5p	POP1
9p21.3	down	MTAP	hsa-miR-146b-5p	FBXO10
9p21.3	down	MTAP	hsa-miR-146b-5p	UBR5
9p21.3	down	MTAP	hsa-miR-146b-5p	ZHX1
9p21.3	down	MTAP	hsa-miR-146b-5p	XPO5
9p21.3	down	MTAP	hsa-miR-146b-5p	ZFX
9p21.3	down	MTAP	hsa-miR-146b-5p	C11orf30
9p21.3	down	MTAP	hsa-miR-146b-5p	PHF3
9p21.3	down	MTAP	hsa-miR-146b-5p	USP37
9p21.3	down	MTAP	hsa-miR-146b-5p	FXR1
9p21.3	down	MTAP	hsa-miR-146b-5p	ZNF652
9p21.3	down	MTAP	hsa-miR-146b-5p	ZNF292
9p21.3	down	MTAP	hsa-miR-146b-5p	ZCCHC7
9p21.3	down	MTAP	hsa-miR-146b-5p	CDK2AP1
9p21.3	down	MTAP	hsa-miR-146b-5p	SNRNP27
9p21.3	down	MTAP	hsa-miR-146b-5p	SRPK1
9p21.3	down	MTAP	hsa-miR-146b-5p	CRY1
9p21.3	down	MTAP	hsa-miR-146b-5p	FBXO30
9p21.3	down	MTAP	hsa-miR-146b-5p	RNF121
9p21.3	down	MTAP	hsa-miR-146b-5p	MKRN1
9p21.3	down	MTAP	hsa-miR-146b-5p	HDGF
9p21.3	down	MTAP	hsa-miR-146b-5p	ZNF136
9p21.3	down	MTAP	hsa-miR-146b-5p	FCF1
9p21.3	down	MTAP	hsa-miR-146b-5p	TSPAN12
9p21.3	down	MTAP	hsa-miR-146b-5p	XPO1
9p21.3	down	MTAP	hsa-miR-146b-5p	WDR36
9p21.3	down	MTAP	hsa-miR-146b-5p	DIS3L
9p21.3	down	MTAP	hsa-miR-146b-5p	DCAF12
9p21.3	down	MTAP	hsa-miR-146b-5p	NUFIP1
9p21.3	down	MTAP	hsa-miR-146b-5p	GLCCI1
9p21.3	down	MTAP	hsa-miR-146b-5p	ZNF131
9p21.3	down	MTAP	hsa-miR-146b-5p	ARL17A
9p21.3	down	MTAP	hsa-miR-146b-5p	TCF3
9p21.3	down	MTAP	hsa-miR-146b-5p	HSPA13
9p21.3	down	MTAP	hsa-miR-146b-5p	RBM25
9p21.3	down	MTAP	hsa-miR-146b-5p	ARL5B
9p21.3	down	MTAP	hsa-miR-146b-5p	EXOC5
9p21.3	down	MTAP	hsa-miR-146b-5p	KDM3A
9p21.3	down	MTAP	hsa-miR-146b-5p	LSM12
9p21.3	down	MTAP	hsa-miR-146b-5p	NSMAF
9p21.3	down	MTAP	hsa-miR-146b-5p	PDE7A
9p21.3	down	MTAP	hsa-miR-146b-5p	TANC2
9p21.3	down	MTAP	hsa-miR-146b-5p	DCTN5
9p21.3	down	MTAP	hsa-miR-146b-5p	LDLRAD3
9p21.3	down	MTAP	hsa-miR-146b-5p	PAPOLG
9p21.3	down	MTAP	hsa-miR-146b-5p	TIAL1
9p21.3	down	MTAP	hsa-miR-146b-5p	SMARCAD1
9p21.3	down	MTAP	hsa-miR-146b-5p	SMAD4
9p21.3	down	MTAP	hsa-miR-146b-5p	TTC21B
9p21.3	down	MTAP	hsa-miR-146b-5p	ZBTB2
9p21.3	down	MTAP	hsa-miR-146b-5p	ZNF512
9p21.3	down	MTAP	hsa-miR-146b-5p	CELF1
9p21.3	down	MTAP	hsa-miR-146b-5p	C7orf60
9p21.3	up	MTAP	hsa-miR-146b-5p	HADHB
9p21.3	down	MTAP	hsa-miR-146b-5p	DCAF5
9p21.3	down	MTAP	hsa-miR-146b-5p	IRS1
9p21.3	down	MTAP	hsa-miR-146b-5p	U2SURP
9p21.3	down	MTAP	hsa-miR-146b-5p	PHF6
9p21.3	down	MTAP	hsa-miR-146b-5p	ZNF512B
9p21.3	down	MTAP	hsa-miR-146b-5p	TTC17
9p21.3	down	MTAP	hsa-miR-146b-5p	PPP1R10
9p21.3	down	MTAP	hsa-miR-146b-5p	TET2
9p21.3	down	MTAP	hsa-miR-146b-5p	NUP133
9p21.3	down	MTAP	hsa-miR-146b-5p	TMEM167A
9p21.3	down	MTAP	hsa-miR-146b-5p	MSL1
9p21.3	down	MTAP	hsa-miR-146b-5p	SCML2
9p21.3	down	MTAP	hsa-miR-146b-5p	PAPD7
9p21.3	down	MTAP	hsa-miR-146b-5p	MBTD1
9p21.3	down	MTAP	hsa-miR-146b-5p	ELP2
9p21.3	down	MTAP	hsa-miR-146b-5p	RNF114
9p21.3	down	MTAP	hsa-miR-146b-5p	CUL4B
9p21.3	down	MTAP	hsa-miR-146b-5p	CPSF6
9p21.3	down	MTAP	hsa-miR-146b-5p	EXT1
9p21.3	down	MTAP	hsa-miR-146b-5p	CEP290
9p21.3	down	MTAP	hsa-miR-146b-5p	PAIP1
9p21.3	down	MTAP	hsa-miR-146b-5p	MCCC2
9p21.3	down	MTAP	hsa-miR-146b-5p	PA2G4
9p21.3	down	MTAP	hsa-miR-146b-5p	PCBP2
9p21.3	down	MTAP	hsa-miR-146b-5p	WHSC1L1
9p21.3	down	MTAP	hsa-miR-146b-5p	COPZ1
9p21.3	down	MTAP	hsa-miR-146b-5p	MTA2
9p21.3	down	MTAP	hsa-miR-146b-5p	PDE12
9p21.3	down	MTAP	hsa-miR-146b-5p	FAM135A
9p21.3	down	MTAP	hsa-miR-146b-5p	RIC8B
9p21.3	down	MTAP	hsa-miR-146b-5p	PSMD3
9p21.3	down	MTAP	hsa-miR-146b-5p	NKIRAS2
9p21.3	down	MTAP	hsa-miR-146b-5p	BPNT1
9p21.3	down	MTAP	hsa-miR-146b-5p	PHF8
9p21.3	down	MTAP	hsa-miR-146b-5p	CSNK2A1
9p21.3	up	MTAP	hsa-miR-146b-5p	RGMB
9p21.3	down	MTAP	hsa-miR-146b-5p	G3BP1
9p21.3	down	MTAP	hsa-miR-146b-5p	MED13L
9p21.3	down	MTAP	hsa-miR-146b-5p	RBBP6
9p21.3	down	MTAP	hsa-miR-146b-5p	ZNF561
9p21.3	down	MTAP	hsa-miR-146b-5p	FERMT2
9p21.3	down	MTAP	hsa-miR-146b-5p	ZNF41
9p21.3	down	MTAP	hsa-miR-146b-5p	PHF23
9p21.3	down	MTAP	hsa-miR-146b-5p	YEATS4
9p21.3	down	MTAP	hsa-miR-146b-5p	DYNLT1
9p21.3	down	MTAP	hsa-miR-146b-5p	NPAT
9p21.3	down	MTAP	hsa-miR-146b-5p	C1orf56
9p21.3	down	MTAP	hsa-miR-146b-5p	SRSF1
9p21.3	down	MTAP	hsa-miR-146b-5p	SF1
9p21.3	down	MTAP	hsa-miR-146b-5p	XRCC5
9p21.3	up	MTAP	hsa-miR-146b-5p	CHST15
9p21.3	down	MTAP	hsa-miR-146b-5p	ACAP2
9p21.3	down	MTAP	hsa-miR-146b-5p	POU3F2
9p21.3	down	MTAP	hsa-miR-146b-5p	KAT6A
9p21.3	down	MTAP	hsa-miR-146b-5p	SLC38A2
9p21.3	down	MTAP	hsa-miR-146b-5p	C2orf42
9p21.3	down	MTAP	hsa-miR-146b-5p	DDX21
9p21.3	down	MTAP	hsa-miR-146b-5p	ELF2
9p21.3	down	MTAP	hsa-miR-146b-5p	HMBOX1
9p21.3	down	MTAP	hsa-miR-146b-5p	TFDP1
9p21.3	down	MTAP	hsa-miR-146b-5p	GTF2F1
9p21.3	down	MTAP	hsa-miR-146b-5p	ARFGEF1
9p21.3	down	MTAP	hsa-miR-146b-5p	BBX
9p21.3	down	MTAP	hsa-miR-146b-5p	MED13
9p21.3	down	MTAP	hsa-miR-146b-5p	RBM22
9p21.3	down	MTAP	hsa-miR-146b-5p	ZNF649
9p21.3	down	MTAP	hsa-miR-146b-5p	PPP1R15B
9p21.3	down	MTAP	hsa-miR-146b-5p	APPL1
9p21.3	down	MTAP	hsa-miR-146b-5p	RNF169
9p21.3	down	MTAP	hsa-miR-146b-5p	CLEC2D
9p21.3	down	MTAP	hsa-miR-146b-5p	C3orf17
9p21.3	down	MTAP	hsa-miR-146b-5p	PHF14
9p21.3	down	MTAP	hsa-miR-146b-5p	BAZ2B
9p21.3	down	MTAP	hsa-miR-146b-5p	ZNF841
9p21.3	down	MTAP	hsa-miR-146b-5p	ZNF253
9p21.3	down	MTAP	hsa-miR-146b-5p	DCAF17
9p21.3	down	MTAP	hsa-miR-146b-5p	ZNF608
9p21.3	down	MTAP	hsa-miR-146b-5p	ATXN1L
9p21.3	down	MTAP	hsa-miR-146b-5p	MRPL10
9p21.3	down	MTAP	hsa-miR-146b-5p	ANTXR1
9p21.3	down	MTAP	hsa-miR-146b-5p	CDC37L1
9p21.3	down	MTAP	hsa-miR-146b-5p	PPP1R12A
9p21.3	down	MTAP	hsa-miR-146b-5p	MYNN
9p21.3	down	MTAP	hsa-miR-146b-5p	HNRNPD
9p21.3	down	MTAP	hsa-miR-146b-5p	TRAF6
9p21.3	down	MTAP	hsa-miR-146b-5p	LRP8
9p21.3	down	MTAP	hsa-miR-146b-5p	NFXL1
9p21.3	down	MTAP	hsa-miR-146b-5p	MED1
9p21.3	down	MTAP	hsa-miR-146b-5p	CDC42SE1
9p21.3	down	MTAP	hsa-miR-146b-5p	SRSF6
9p21.3	down	MTAP	hsa-miR-146b-5p	TRIM4
9p21.3	down	MTAP	hsa-miR-146b-5p	ARID2
9p21.3	down	MTAP	hsa-miR-146b-5p	THAP6
9p21.3	down	MTAP	hsa-miR-146b-5p	ARSB
9p21.3	down	MTAP	hsa-miR-146b-5p	UHRF1BP1
9p21.3	down	MTAP	hsa-miR-146b-5p	SETD2
9p21.3	down	MTAP	hsa-miR-146b-5p	SMARCA5
9p21.3	down	MTAP	hsa-miR-146b-5p	ACER3
9p21.3	down	MTAP	hsa-miR-146b-5p	ZNF148
9p21.3	down	MTAP	hsa-miR-146b-5p	MPHOSPH9
9p21.3	down	MTAP	hsa-miR-146b-5p	RBM4
9p21.3	down	MTAP	hsa-miR-146b-5p	DAXX
9p21.3	down	MTAP	hsa-miR-146b-5p	N4BP1
9p21.3	down	MTAP	hsa-miR-146b-5p	CCNK
9p21.3	down	MTAP	hsa-miR-146b-5p	SALL1
9p21.3	down	MTAP	hsa-miR-146b-5p	UBE2G1
9p21.3	down	MTAP	hsa-miR-146b-5p	USP24
9p21.3	down	MTAP	hsa-miR-146b-5p	PRR14
9p21.3	down	MTAP	hsa-miR-146b-5p	ZBTB9
9p21.3	down	MTAP	hsa-miR-146b-5p	SART3
9p21.3	down	MTAP	hsa-miR-146b-5p	TAF2
9p21.3	down	MTAP	hsa-miR-146b-5p	ZCCHC8
9p21.3	down	MTAP	hsa-miR-146b-5p	PHC1
9p21.3	down	MTAP	hsa-miR-146b-5p	ANP32A
9p21.3	down	MTAP	hsa-miR-146b-5p	MAT2A
9p21.3	down	MTAP	hsa-miR-146b-5p	SCYL3
9p21.3	down	MTAP	hsa-miR-146b-5p	ZKSCAN5
9p21.3	down	MTAP	hsa-miR-146b-5p	RBM12B
9p21.3	down	MTAP	hsa-miR-146b-5p	AQR
9p21.3	down	MTAP	hsa-miR-146b-5p	NRF1
9p21.3	down	MTAP	hsa-miR-146b-5p	PAPD4
9p21.3	down	MTAP	hsa-miR-146b-5p	KCTD3
9p21.3	down	MTAP	hsa-miR-146b-5p	ASB7
9p21.3	down	MTAP	hsa-miR-146b-5p	CASK
9p21.3	down	MTAP	hsa-miR-146b-5p	ZNF619
9p21.3	down	MTAP	hsa-miR-146b-5p	RAB10
9p21.3	down	MTAP	hsa-miR-146b-5p	ZFYVE26
9p21.3	down	MTAP	hsa-miR-146b-5p	ZC3H14
9p21.3	down	MTAP	hsa-miR-146b-5p	MGA
9p21.3	down	MTAP	hsa-miR-146b-5p	NID1
9p21.3	down	MTAP	hsa-miR-146b-5p	USP3
9p21.3	down	MTAP	hsa-miR-146b-5p	ALKBH1
9p21.3	down	MTAP	hsa-miR-146b-5p	ABL2
9p21.3	down	MTAP	hsa-miR-146b-5p	ZC3H4
9p21.3	down	MTAP	hsa-miR-146b-5p	ARID1A
9p21.3	down	MTAP	hsa-miR-146b-5p	TNRC6A
9p21.3	down	MTAP	hsa-miR-146b-5p	FAM168B
9p21.3	down	MTAP	hsa-miR-146b-5p	COX10
9p21.3	down	MTAP	hsa-miR-146b-5p	ZFHX4
9p21.3	down	MTAP	hsa-miR-146b-5p	VTA1
9p21.3	down	MTAP	hsa-miR-146b-5p	ATG12
9p21.3	down	MTAP	hsa-miR-146b-5p	ZNF100
9p21.3	down	MTAP	hsa-miR-146b-5p	SEC23IP
9p21.3	down	MTAP	hsa-miR-146b-5p	KCTD15
9p21.3	down	MTAP	hsa-miR-146b-5p	FCHO2
9p21.3	down	MTAP	hsa-miR-146b-5p	KHDRBS1
9p21.3	down	MTAP	hsa-miR-146b-5p	ZNF257
9p21.3	down	MTAP	hsa-miR-146b-5p	ERAL1
9p21.3	down	MTAP	hsa-miR-146b-5p	COPB1
9p21.3	down	MTAP	hsa-miR-146b-5p	TMEM97
9p21.3	down	MTAP	hsa-miR-146b-5p	TP53INP1
9p21.3	down	MTAP	hsa-miR-146b-5p	AMMECR1L
9p21.3	down	MTAP	hsa-miR-146b-5p	FAM208A
9p21.3	down	MTAP	hsa-miR-146b-5p	STARD7
9p21.3	down	MTAP	hsa-miR-146b-5p	SP3
9p21.3	down	MTAP	hsa-miR-146b-5p	SIN3A
9p21.3	down	MTAP	hsa-miR-146b-5p	PPP4R1
9p21.3	down	MTAP	hsa-miR-146b-5p	SET
9p21.3	down	MTAP	hsa-miR-146b-5p	SPTLC1
9p21.3	down	MTAP	hsa-miR-146b-5p	FNBP4
9p21.3	down	MTAP	hsa-miR-146b-5p	ZNF92
9p21.3	down	MTAP	hsa-miR-146b-5p	CEP57
9p21.3	down	MTAP	hsa-miR-146b-5p	ZSCAN29
9p21.3	down	MTAP	hsa-miR-146b-5p	ROBO1
9p21.3	down	MTAP	hsa-miR-146b-5p	CCT2
9p21.3	down	MTAP	hsa-miR-146b-5p	RBM33
9p21.3	down	MTAP	hsa-miR-146b-5p	RBBP7
9p21.3	down	MTAP	hsa-miR-146b-5p	GART
9p21.3	down	MTAP	hsa-miR-146b-5p	METAP1
9p21.3	down	MTAP	hsa-miR-146b-5p	ZC3H8
9p21.3	down	MTAP	hsa-miR-146b-5p	RSF1
9p21.3	down	MTAP	hsa-miR-146b-5p	CDKN2AIP
9p21.3	down	MTAP	hsa-miR-146b-5p	BRD2
9p21.3	down	MTAP	hsa-miR-146b-5p	JRKL
9p21.3	down	MTAP	hsa-miR-146b-5p	FBXO28
9p21.3	down	MTAP	hsa-miR-146b-5p	TCF4
9p21.3	down	MTAP	hsa-miR-146b-5p	CBX1
9p21.3	down	MTAP	hsa-miR-146b-5p	ASAP1
9p21.3	down	MTAP	hsa-miR-146b-5p	ZNF254
9p21.3	down	MTAP	hsa-miR-146b-5p	ZNF117
9p21.3	down	MTAP	hsa-miR-146b-5p	FER
9p21.3	down	MTAP	hsa-miR-146b-5p	KRCC1
9p21.3	down	MTAP	hsa-miR-146b-5p	LEPROTL1
9p21.3	down	MTAP	hsa-miR-146b-5p	UBXN4
9p21.3	down	MTAP	hsa-miR-146b-5p	CCDC117
9p21.3	down	MTAP	hsa-miR-146b-5p	ILF2
9p21.3	down	MTAP	hsa-miR-146b-5p	HBP1
9p21.3	down	MTAP	hsa-miR-146b-5p	EPRS
9p21.3	down	MTAP	hsa-miR-34c-5p	CASP8AP2
9p21.3	down	MTAP	hsa-miR-34c-5p	DCP1A
9p21.3	down	MTAP	hsa-miR-34c-5p	LINC00667
9p21.3	up	MTAP	hsa-miR-34c-5p	RP11-1134I14.8
9p21.3	up	MTAP	hsa-miR-34c-5p	RP11-419J16.1
9p21.3	up	MTAP	hsa-miR-34c-5p	LINC00906
9p21.3	down	MTAP	hsa-miR-34c-5p	ZNF502
9p21.3	down	MTAP	hsa-miR-34c-5p	TNRC18
9p21.3	down	MTAP	hsa-miR-34c-5p	EGFR
9p21.3	down	MTAP	hsa-miR-34c-5p	ZNF707
9p21.3	down	MTAP	hsa-miR-34c-5p	SMARCE1
9p21.3	down	MTAP	hsa-miR-34c-5p	PSME3
9p21.3	down	MTAP	hsa-miR-34c-5p	PAPOLA
9p21.3	down	MTAP	hsa-miR-34c-5p	XBP1
9p21.3	down	MTAP	hsa-miR-34c-5p	MEX3C
9p21.3	down	MTAP	hsa-miR-34c-5p	EIF4A1
9p21.3	down	MTAP	hsa-miR-34c-5p	NAA50
9p21.3	down	MTAP	hsa-miR-34c-5p	LPP
9p21.3	down	MTAP	hsa-miR-34c-5p	LONP2
9p21.3	down	MTAP	hsa-miR-34c-5p	KLHDC10
9p21.3	down	MTAP	hsa-miR-34c-5p	SON
9p21.3	down	MTAP	hsa-miR-34c-5p	GSPT2
9p21.3	down	MTAP	hsa-miR-34c-5p	COPS7B
9p21.3	down	MTAP	hsa-miR-34c-5p	MCPH1
9p21.3	down	MTAP	hsa-miR-34c-5p	ARID1B
9p21.3	down	MTAP	hsa-miR-34c-5p	GNAI2
9p21.3	down	MTAP	hsa-miR-34c-5p	FAM101B
9p21.3	down	MTAP	hsa-miR-34c-5p	EIF2B5
9p21.3	down	MTAP	hsa-miR-34c-5p	ZFP91
9p21.3	down	MTAP	hsa-miR-34c-5p	NFIB
9p21.3	down	MTAP	hsa-miR-34c-5p	ZMYM3
9p21.3	down	MTAP	hsa-miR-34c-5p	SVIL
9p21.3	down	MTAP	hsa-miR-34c-5p	CRKL
9p21.3	down	MTAP	hsa-miR-34c-5p	JOSD1
9p21.3	down	MTAP	hsa-miR-34c-5p	ZNFX1
9p21.3	down	MTAP	hsa-miR-34c-5p	SH2B3
9p21.3	down	MTAP	hsa-miR-34c-5p	XPO5
9p21.3	down	MTAP	hsa-miR-34c-5p	TRIM65
9p21.3	down	MTAP	hsa-miR-34c-5p	NOL10
9p21.3	down	MTAP	hsa-miR-34c-5p	PANK3
9p21.3	down	MTAP	hsa-miR-34c-5p	DCAF7
9p21.3	down	MTAP	hsa-miR-34c-5p	TMEM170A
9p21.3	down	MTAP	hsa-miR-34c-5p	C11orf30
9p21.3	down	MTAP	hsa-miR-34c-5p	CTNND1
9p21.3	down	MTAP	hsa-miR-34c-5p	GDAP2
9p21.3	down	MTAP	hsa-miR-34c-5p	ZNF280C
9p21.3	down	MTAP	hsa-miR-34c-5p	USP37
9p21.3	down	MTAP	hsa-miR-34c-5p	METTL3
9p21.3	down	MTAP	hsa-miR-34c-5p	ZNF324
9p21.3	down	MTAP	hsa-miR-34c-5p	OGFOD1
9p21.3	down	MTAP	hsa-miR-34c-5p	ATP2A2
9p21.3	down	MTAP	hsa-miR-34c-5p	OXSR1
9p21.3	down	MTAP	hsa-miR-34c-5p	LSM14A
9p21.3	down	MTAP	hsa-miR-34c-5p	CSNK1G1
9p21.3	down	MTAP	hsa-miR-34c-5p	CDAN1
9p21.3	down	MTAP	hsa-miR-34c-5p	ZZEF1
9p21.3	down	MTAP	hsa-miR-34c-5p	NAB1
9p21.3	down	MTAP	hsa-miR-34c-5p	EIF1AX
9p21.3	down	MTAP	hsa-miR-34c-5p	SRPK1
9p21.3	down	MTAP	hsa-miR-34c-5p	XRN1
9p21.3	down	MTAP	hsa-miR-34c-5p	SLC19A1
9p21.3	down	MTAP	hsa-miR-34c-5p	FBXO30
9p21.3	down	MTAP	hsa-miR-34c-5p	LONRF1
9p21.3	down	MTAP	hsa-miR-34c-5p	NFAT5
9p21.3	down	MTAP	hsa-miR-34c-5p	NACC1
9p21.3	down	MTAP	hsa-miR-34c-5p	SPCS2
9p21.3	down	MTAP	hsa-miR-34c-5p	LIN9
9p21.3	up	MTAP	hsa-miR-34c-5p	PLCB1
9p21.3	down	MTAP	hsa-miR-34c-5p	ZNF207
9p21.3	down	MTAP	hsa-miR-34c-5p	FCF1
9p21.3	down	MTAP	hsa-miR-34c-5p	DDX17
9p21.3	down	MTAP	hsa-miR-34c-5p	TSPAN12
9p21.3	down	MTAP	hsa-miR-34c-5p	XPO1
9p21.3	down	MTAP	hsa-miR-34c-5p	KLF12
9p21.3	down	MTAP	hsa-miR-34c-5p	SRFBP1
9p21.3	down	MTAP	hsa-miR-34c-5p	NAA16
9p21.3	down	MTAP	hsa-miR-34c-5p	WDR36
9p21.3	up	MTAP	hsa-miR-34c-5p	VPS13D
9p21.3	down	MTAP	hsa-miR-34c-5p	NOP2
9p21.3	down	MTAP	hsa-miR-34c-5p	HEATR5B
9p21.3	down	MTAP	hsa-miR-34c-5p	NOP56
9p21.3	down	MTAP	hsa-miR-34c-5p	XRCC6
9p21.3	down	MTAP	hsa-miR-34c-5p	RB1
9p21.3	down	MTAP	hsa-miR-34c-5p	UBAC2
9p21.3	down	MTAP	hsa-miR-34c-5p	TCF3
9p21.3	down	MTAP	hsa-miR-34c-5p	SMARCA4
9p21.3	down	MTAP	hsa-miR-34c-5p	CENPQ
9p21.3	down	MTAP	hsa-miR-34c-5p	E2F5
9p21.3	down	MTAP	hsa-miR-34c-5p	M6PR
9p21.3	down	MTAP	hsa-miR-34c-5p	ISY1
9p21.3	down	MTAP	hsa-miR-34c-5p	APH1A
9p21.3	down	MTAP	hsa-miR-34c-5p	ARL5B
9p21.3	down	MTAP	hsa-miR-34c-5p	CSNK1A1
9p21.3	down	MTAP	hsa-miR-34c-5p	CSTF2
9p21.3	down	MTAP	hsa-miR-34c-5p	CHST10
9p21.3	down	MTAP	hsa-miR-34c-5p	CNOT4
9p21.3	down	MTAP	hsa-miR-34c-5p	IDH1
9p21.3	down	MTAP	hsa-miR-34c-5p	ZNF644
9p21.3	down	MTAP	hsa-miR-34c-5p	KDM3A
9p21.3	down	MTAP	hsa-miR-34c-5p	CNOT6
9p21.3	down	MTAP	hsa-miR-34c-5p	CCDC88A
9p21.3	down	MTAP	hsa-miR-34c-5p	PRPF38A
9p21.3	down	MTAP	hsa-miR-34c-5p	PXDN
9p21.3	down	MTAP	hsa-miR-34c-5p	TANC2
9p21.3	down	MTAP	hsa-miR-34c-5p	TAF1A
9p21.3	down	MTAP	hsa-miR-34c-5p	GATAD2B
9p21.3	down	MTAP	hsa-miR-34c-5p	PAPOLG
9p21.3	down	MTAP	hsa-miR-34c-5p	RBBP4
9p21.3	down	MTAP	hsa-miR-34c-5p	SMARCAD1
9p21.3	down	MTAP	hsa-miR-34c-5p	SMAD4
9p21.3	down	MTAP	hsa-miR-34c-5p	SSR1
9p21.3	down	MTAP	hsa-miR-34c-5p	PURB
9p21.3	down	MTAP	hsa-miR-34c-5p	SDCBP
9p21.3	down	MTAP	hsa-miR-34c-5p	ZNF512
9p21.3	down	MTAP	hsa-miR-34c-5p	PHACTR4
9p21.3	up	MTAP	hsa-miR-34c-5p	NTN4
9p21.3	down	MTAP	hsa-miR-34c-5p	SIRT6
9p21.3	down	MTAP	hsa-miR-34c-5p	PHF6
9p21.3	down	MTAP	hsa-miR-34c-5p	UBFD1
9p21.3	down	MTAP	hsa-miR-34c-5p	INPPL1
9p21.3	down	MTAP	hsa-miR-34c-5p	ARFGAP3
9p21.3	down	MTAP	hsa-miR-34c-5p	ZNF282
9p21.3	down	MTAP	hsa-miR-34c-5p	IMPAD1
9p21.3	down	MTAP	hsa-miR-34c-5p	BCORL1
9p21.3	down	MTAP	hsa-miR-34c-5p	ADAM9
9p21.3	down	MTAP	hsa-miR-34c-5p	SKA2
9p21.3	down	MTAP	hsa-miR-34c-5p	DNAJC24
9p21.3	down	MTAP	hsa-miR-34c-5p	MIER3
9p21.3	down	MTAP	hsa-miR-34c-5p	ERGIC1
9p21.3	down	MTAP	hsa-miR-34c-5p	CWC27
9p21.3	down	MTAP	hsa-miR-34c-5p	PPP1R10
9p21.3	down	MTAP	hsa-miR-34c-5p	PTPN12
9p21.3	down	MTAP	hsa-miR-34c-5p	HMGB1
9p21.3	down	MTAP	hsa-miR-34c-5p	TBL1XR1
9p21.3	down	MTAP	hsa-miR-34c-5p	TMEM167A
9p21.3	down	MTAP	hsa-miR-34c-5p	SKI
9p21.3	down	MTAP	hsa-miR-34c-5p	BCL2L13
9p21.3	down	MTAP	hsa-miR-34c-5p	LTA4H
9p21.3	down	MTAP	hsa-miR-34c-5p	BNIP2
9p21.3	down	MTAP	hsa-miR-34c-5p	PDCD11
9p21.3	down	MTAP	hsa-miR-34c-5p	ING1
9p21.3	down	MTAP	hsa-miR-34c-5p	LBR
9p21.3	down	MTAP	hsa-miR-34c-5p	ZNF501
9p21.3	down	MTAP	hsa-miR-34c-5p	PAG1
9p21.3	down	MTAP	hsa-miR-34c-5p	NCOR1
9p21.3	down	MTAP	hsa-miR-34c-5p	IPO11
9p21.3	down	MTAP	hsa-miR-34c-5p	SP1
9p21.3	down	MTAP	hsa-miR-34c-5p	TMEM127
9p21.3	down	MTAP	hsa-miR-34c-5p	RCOR3
9p21.3	down	MTAP	hsa-miR-34c-5p	CPSF6
9p21.3	down	MTAP	hsa-miR-34c-5p	PGM3
9p21.3	down	MTAP	hsa-miR-34c-5p	ATL2
9p21.3	down	MTAP	hsa-miR-34c-5p	TIGD7
9p21.3	down	MTAP	hsa-miR-34c-5p	GAPVD1
9p21.3	down	MTAP	hsa-miR-34c-5p	CCDC50
9p21.3	down	MTAP	hsa-miR-34c-5p	EHBP1
9p21.3	down	MTAP	hsa-miR-34c-5p	CSNK1G3
9p21.3	down	MTAP	hsa-miR-34c-5p	PDE12
9p21.3	down	MTAP	hsa-miR-34c-5p	MAZ
9p21.3	down	MTAP	hsa-miR-34c-5p	EI24
9p21.3	down	MTAP	hsa-miR-34c-5p	GTF3C5
9p21.3	up	MTAP	hsa-miR-34c-5p	TUB
9p21.3	down	MTAP	hsa-miR-34c-5p	RIC8B
9p21.3	down	MTAP	hsa-miR-34c-5p	ZNF516
9p21.3	down	MTAP	hsa-miR-34c-5p	ZNF410
9p21.3	down	MTAP	hsa-miR-34c-5p	SOGA1
9p21.3	down	MTAP	hsa-miR-34c-5p	PDGFC
9p21.3	down	MTAP	hsa-miR-34c-5p	PPP1CB
9p21.3	down	MTAP	hsa-miR-34c-5p	ZNF627
9p21.3	down	MTAP	hsa-miR-34c-5p	MPRIP
9p21.3	down	MTAP	hsa-miR-34c-5p	RGS17
9p21.3	down	MTAP	hsa-miR-34c-5p	ZNF384
9p21.3	down	MTAP	hsa-miR-34c-5p	SLC4A7
9p21.3	down	MTAP	hsa-miR-34c-5p	ZNF800
9p21.3	down	MTAP	hsa-miR-34c-5p	C2orf44
9p21.3	down	MTAP	hsa-miR-34c-5p	ZNF567
9p21.3	down	MTAP	hsa-miR-34c-5p	NUP43
9p21.3	down	MTAP	hsa-miR-34c-5p	RIMKLB
9p21.3	down	MTAP	hsa-miR-34c-5p	RTF1
9p21.3	down	MTAP	hsa-miR-34c-5p	RBL2
9p21.3	down	MTAP	hsa-miR-34c-5p	ERLIN1
9p21.3	down	MTAP	hsa-miR-34c-5p	KBTBD8
9p21.3	down	MTAP	hsa-miR-34c-5p	GNPNAT1
9p21.3	up	MTAP	hsa-miR-34c-5p	MKX
9p21.3	down	MTAP	hsa-miR-34c-5p	ZNF507
9p21.3	down	MTAP	hsa-miR-34c-5p	B4GALT5
9p21.3	down	MTAP	hsa-miR-34c-5p	BIRC6
9p21.3	up	MTAP	hsa-miR-34c-5p	RGMB
9p21.3	down	MTAP	hsa-miR-34c-5p	UBN2
9p21.3	down	MTAP	hsa-miR-34c-5p	CCDC97
9p21.3	down	MTAP	hsa-miR-34c-5p	ORMDL3
9p21.3	down	MTAP	hsa-miR-34c-5p	ZNF551
9p21.3	down	MTAP	hsa-miR-34c-5p	MAN1A2
9p21.3	down	MTAP	hsa-miR-34c-5p	TNC
9p21.3	down	MTAP	hsa-miR-34c-5p	UBTD2
9p21.3	down	MTAP	hsa-miR-34c-5p	SUPT16H
9p21.3	down	MTAP	hsa-miR-34c-5p	BTBD7
9p21.3	down	MTAP	hsa-miR-34c-5p	AFF4
9p21.3	down	MTAP	hsa-miR-34c-5p	SOX11
9p21.3	down	MTAP	hsa-miR-34c-5p	FERMT2
9p21.3	down	MTAP	hsa-miR-34c-5p	MFN1
9p21.3	down	MTAP	hsa-miR-34c-5p	TAOK1
9p21.3	down	MTAP	hsa-miR-34c-5p	TNRC6B
9p21.3	down	MTAP	hsa-miR-34c-5p	SF1
9p21.3	down	MTAP	hsa-miR-34c-5p	SRC
9p21.3	down	MTAP	hsa-miR-34c-5p	WHSC1
9p21.3	down	MTAP	hsa-miR-34c-5p	GNA13
9p21.3	down	MTAP	hsa-miR-34c-5p	CASP2
9p21.3	down	MTAP	hsa-miR-34c-5p	RCC2
9p21.3	down	MTAP	hsa-miR-34c-5p	ATXN2L
9p21.3	down	MTAP	hsa-miR-34c-5p	POGZ
9p21.3	down	MTAP	hsa-miR-34c-5p	ACAP2
9p21.3	down	MTAP	hsa-miR-34c-5p	ZC3H15
9p21.3	down	MTAP	hsa-miR-34c-5p	STAM2
9p21.3	down	MTAP	hsa-miR-34c-5p	SLC38A2
9p21.3	down	MTAP	hsa-miR-34c-5p	CAP1
9p21.3	down	MTAP	hsa-miR-34c-5p	LYAR
9p21.3	down	MTAP	hsa-miR-34c-5p	MSL2
9p21.3	down	MTAP	hsa-miR-34c-5p	C6orf120
9p21.3	down	MTAP	hsa-miR-34c-5p	NCBP2
9p21.3	down	MTAP	hsa-miR-34c-5p	INTS3
9p21.3	down	MTAP	hsa-miR-34c-5p	MTMR4
9p21.3	down	MTAP	hsa-miR-34c-5p	RBM15B
9p21.3	down	MTAP	hsa-miR-34c-5p	YY1
9p21.3	down	MTAP	hsa-miR-34c-5p	SMC1A
9p21.3	down	MTAP	hsa-miR-34c-5p	YTHDF1
9p21.3	down	MTAP	hsa-miR-34c-5p	GTF2F1
9p21.3	down	MTAP	hsa-miR-34c-5p	ARFGEF1
9p21.3	down	MTAP	hsa-miR-34c-5p	BAZ2A
9p21.3	up	MTAP	hsa-miR-34c-5p	PPP2R5A
9p21.3	down	MTAP	hsa-miR-34c-5p	E2F3
9p21.3	down	MTAP	hsa-miR-34c-5p	FNDC3A
9p21.3	down	MTAP	hsa-miR-34c-5p	DNAJB5
9p21.3	down	MTAP	hsa-miR-34c-5p	PTCD1
9p21.3	down	MTAP	hsa-miR-34c-5p	HMGA1
9p21.3	down	MTAP	hsa-miR-34c-5p	MAP4K3
9p21.3	down	MTAP	hsa-miR-34c-5p	RNF169
9p21.3	down	MTAP	hsa-miR-34c-5p	INSIG2
9p21.3	down	MTAP	hsa-miR-34c-5p	ZBTB6
9p21.3	down	MTAP	hsa-miR-34c-5p	PGAP1
9p21.3	down	MTAP	hsa-miR-34c-5p	GNPDA1
9p21.3	down	MTAP	hsa-miR-34c-5p	UBR7
9p21.3	down	MTAP	hsa-miR-34c-5p	VPS13C
9p21.3	down	MTAP	hsa-miR-34c-5p	PPP6C
9p21.3	down	MTAP	hsa-miR-34c-5p	CDC7
9p21.3	down	MTAP	hsa-miR-34c-5p	ARHGAP19
9p21.3	down	MTAP	hsa-miR-34c-5p	SGPL1
9p21.3	down	MTAP	hsa-miR-34c-5p	BACH1
9p21.3	down	MTAP	hsa-miR-34c-5p	AP1G1
9p21.3	down	MTAP	hsa-miR-34c-5p	TOP1
9p21.3	down	MTAP	hsa-miR-34c-5p	RANBP10
9p21.3	down	MTAP	hsa-miR-34c-5p	ANTXR1
9p21.3	down	MTAP	hsa-miR-34c-5p	PRKRIR
9p21.3	down	MTAP	hsa-miR-34c-5p	CDC37L1
9p21.3	down	MTAP	hsa-miR-34c-5p	EIF2S1
9p21.3	down	MTAP	hsa-miR-34c-5p	KAT7
9p21.3	down	MTAP	hsa-miR-34c-5p	USP7
9p21.3	down	MTAP	hsa-miR-34c-5p	NKTR
9p21.3	down	MTAP	hsa-miR-34c-5p	GINS3
9p21.3	down	MTAP	hsa-miR-34c-5p	HNRNPUL1
9p21.3	down	MTAP	hsa-miR-34c-5p	TOP2B
9p21.3	down	MTAP	hsa-miR-34c-5p	ZNF184
9p21.3	down	MTAP	hsa-miR-34c-5p	FEM1C
9p21.3	down	MTAP	hsa-miR-34c-5p	GAB1
9p21.3	down	MTAP	hsa-miR-34c-5p	BFAR
9p21.3	down	MTAP	hsa-miR-34c-5p	EED
9p21.3	down	MTAP	hsa-miR-34c-5p	SNAP29
9p21.3	down	MTAP	hsa-miR-34c-5p	EEF2K
9p21.3	down	MTAP	hsa-miR-34c-5p	TMUB2
9p21.3	down	MTAP	hsa-miR-34c-5p	PALLD
9p21.3	down	MTAP	hsa-miR-34c-5p	RIOK1
9p21.3	down	MTAP	hsa-miR-34c-5p	STK4
9p21.3	down	MTAP	hsa-miR-34c-5p	TSR1
9p21.3	down	MTAP	hsa-miR-34c-5p	VPS4A
9p21.3	down	MTAP	hsa-miR-34c-5p	CRK
9p21.3	down	MTAP	hsa-miR-34c-5p	TBP
9p21.3	down	MTAP	hsa-miR-34c-5p	TRIM4
9p21.3	down	MTAP	hsa-miR-34c-5p	ACTR2
9p21.3	down	MTAP	hsa-miR-34c-5p	SETD2
9p21.3	down	MTAP	hsa-miR-34c-5p	ING3
9p21.3	down	MTAP	hsa-miR-34c-5p	C8orf58
9p21.3	down	MTAP	hsa-miR-34c-5p	NUP160
9p21.3	down	MTAP	hsa-miR-34c-5p	BIRC2
9p21.3	up	MTAP	hsa-miR-34c-5p	PEA15
9p21.3	down	MTAP	hsa-miR-34c-5p	PGD
9p21.3	down	MTAP	hsa-miR-34c-5p	FRMD6
9p21.3	down	MTAP	hsa-miR-34c-5p	EEA1
9p21.3	down	MTAP	hsa-miR-34c-5p	ATXN7
9p21.3	down	MTAP	hsa-miR-34c-5p	NAV1
9p21.3	down	MTAP	hsa-miR-34c-5p	POLR2D
9p21.3	down	MTAP	hsa-miR-34c-5p	MKI67
9p21.3	down	MTAP	hsa-miR-34c-5p	PDS5A
9p21.3	down	MTAP	hsa-miR-34c-5p	PSIP1
9p21.3	down	MTAP	hsa-miR-34c-5p	REV3L
9p21.3	down	MTAP	hsa-miR-34c-5p	IREB2
9p21.3	down	MTAP	hsa-miR-34c-5p	ABCB7
9p21.3	down	MTAP	hsa-miR-34c-5p	PPP2R5D
9p21.3	down	MTAP	hsa-miR-34c-5p	STAG2
9p21.3	down	MTAP	hsa-miR-34c-5p	N4BP1
9p21.3	down	MTAP	hsa-miR-34c-5p	POFUT1
9p21.3	down	MTAP	hsa-miR-34c-5p	TMPO
9p21.3	down	MTAP	hsa-miR-34c-5p	USP24
9p21.3	down	MTAP	hsa-miR-34c-5p	PDSS1
9p21.3	down	MTAP	hsa-miR-34c-5p	SENP3
9p21.3	down	MTAP	hsa-miR-34c-5p	CHD1
9p21.3	down	MTAP	hsa-miR-34c-5p	DENND4C
9p21.3	down	MTAP	hsa-miR-34c-5p	MMGT1
9p21.3	down	MTAP	hsa-miR-34c-5p	PIK3R2
9p21.3	down	MTAP	hsa-miR-34c-5p	ZBTB9
9p21.3	down	MTAP	hsa-miR-34c-5p	ROCK1
9p21.3	down	MTAP	hsa-miR-34c-5p	C1orf21
9p21.3	down	MTAP	hsa-miR-34c-5p	MAP4K4
9p21.3	down	MTAP	hsa-miR-34c-5p	PHF5A
9p21.3	down	MTAP	hsa-miR-34c-5p	ANP32A
9p21.3	down	MTAP	hsa-miR-34c-5p	TROVE2
9p21.3	down	MTAP	hsa-miR-34c-5p	ADAR
9p21.3	down	MTAP	hsa-miR-34c-5p	TOPORS
9p21.3	down	MTAP	hsa-miR-34c-5p	TMEM199
9p21.3	down	MTAP	hsa-miR-34c-5p	SNX12
9p21.3	down	MTAP	hsa-miR-34c-5p	NRF1
9p21.3	down	MTAP	hsa-miR-34c-5p	ZDHHC16
9p21.3	down	MTAP	hsa-miR-34c-5p	TNFAIP3
9p21.3	down	MTAP	hsa-miR-34c-5p	SUPT6H
9p21.3	down	MTAP	hsa-miR-34c-5p	TMEM184C
9p21.3	down	MTAP	hsa-miR-34c-5p	FAM32A
9p21.3	down	MTAP	hsa-miR-34c-5p	EXT2
9p21.3	down	MTAP	hsa-miR-34c-5p	RNF20
9p21.3	down	MTAP	hsa-miR-34c-5p	REXO4
9p21.3	down	MTAP	hsa-miR-34c-5p	GRAMD1A
9p21.3	down	MTAP	hsa-miR-34c-5p	ACTR8
9p21.3	down	MTAP	hsa-miR-34c-5p	CHSY1
9p21.3	down	MTAP	hsa-miR-34c-5p	PNN
9p21.3	down	MTAP	hsa-miR-34c-5p	CASK
9p21.3	down	MTAP	hsa-miR-34c-5p	PPP6R3
9p21.3	down	MTAP	hsa-miR-34c-5p	PHF19
9p21.3	down	MTAP	hsa-miR-34c-5p	UCK2
9p21.3	down	MTAP	hsa-miR-34c-5p	FUBP3
9p21.3	down	MTAP	hsa-miR-34c-5p	GTF3C4
9p21.3	down	MTAP	hsa-miR-34c-5p	RAB10
9p21.3	down	MTAP	hsa-miR-34c-5p	LIMA1
9p21.3	down	MTAP	hsa-miR-34c-5p	DHX33
9p21.3	down	MTAP	hsa-miR-34c-5p	ABCA1
9p21.3	down	MTAP	hsa-miR-34c-5p	C10orf12
9p21.3	down	MTAP	hsa-miR-34c-5p	NID1
9p21.3	down	MTAP	hsa-miR-34c-5p	TOR1A
9p21.3	down	MTAP	hsa-miR-34c-5p	UBP1
9p21.3	down	MTAP	hsa-miR-34c-5p	TFDP2
9p21.3	down	MTAP	hsa-miR-34c-5p	ZNF202
9p21.3	down	MTAP	hsa-miR-34c-5p	TTC19
9p21.3	down	MTAP	hsa-miR-34c-5p	ABL2
9p21.3	down	MTAP	hsa-miR-34c-5p	ANKRD10
9p21.3	down	MTAP	hsa-miR-34c-5p	DVL3
9p21.3	down	MTAP	hsa-miR-34c-5p	CPSF7
9p21.3	down	MTAP	hsa-miR-34c-5p	TAF5
9p21.3	down	MTAP	hsa-miR-34c-5p	TAF15
9p21.3	down	MTAP	hsa-miR-34c-5p	ZNF614
9p21.3	down	MTAP	hsa-miR-34c-5p	CLINT1
9p21.3	down	MTAP	hsa-miR-34c-5p	ZC3H4
9p21.3	down	MTAP	hsa-miR-34c-5p	ARID1A
9p21.3	down	MTAP	hsa-miR-34c-5p	SLC25A46
9p21.3	down	MTAP	hsa-miR-34c-5p	SOCS4
9p21.3	down	MTAP	hsa-miR-34c-5p	ZFHX4
9p21.3	down	MTAP	hsa-miR-34c-5p	SLC37A3
9p21.3	down	MTAP	hsa-miR-34c-5p	NCAPD3
9p21.3	down	MTAP	hsa-miR-34c-5p	YTHDC1
9p21.3	down	MTAP	hsa-miR-34c-5p	ZSWIM4
9p21.3	down	MTAP	hsa-miR-34c-5p	INCENP
9p21.3	down	MTAP	hsa-miR-34c-5p	ATP1B3
9p21.3	down	MTAP	hsa-miR-34c-5p	RPRD1B
9p21.3	down	MTAP	hsa-miR-34c-5p	C7orf73
9p21.3	down	MTAP	hsa-miR-34c-5p	GIT2
9p21.3	down	MTAP	hsa-miR-34c-5p	PKN2
9p21.3	down	MTAP	hsa-miR-34c-5p	WTAP
9p21.3	down	MTAP	hsa-miR-34c-5p	EDEM3
9p21.3	down	MTAP	hsa-miR-34c-5p	MED19
9p21.3	down	MTAP	hsa-miR-34c-5p	CLIC4
9p21.3	down	MTAP	hsa-miR-34c-5p	EIF4G1
9p21.3	down	MTAP	hsa-miR-34c-5p	UBR5
9p21.3	down	MTAP	hsa-miR-34c-5p	C5orf24
9p21.3	down	MTAP	hsa-miR-34c-5p	SENP1
9p21.3	down	MTAP	hsa-miR-34c-5p	CTCF
9p21.3	down	MTAP	hsa-miR-34c-5p	ZZZ3
9p21.3	down	MTAP	hsa-miR-34c-5p	KCTD15
9p21.3	down	MTAP	hsa-miR-34c-5p	CDC23
9p21.3	down	MTAP	hsa-miR-34c-5p	CEBPG
9p21.3	down	MTAP	hsa-miR-34c-5p	NETO2
9p21.3	down	MTAP	hsa-miR-34c-5p	FCHO2
9p21.3	down	MTAP	hsa-miR-34c-5p	CDH2
9p21.3	down	MTAP	hsa-miR-34c-5p	ABCD3
9p21.3	down	MTAP	hsa-miR-34c-5p	C15orf39
9p21.3	down	MTAP	hsa-miR-34c-5p	NIP7
9p21.3	down	MTAP	hsa-miR-34c-5p	ZNF780A
9p21.3	down	MTAP	hsa-miR-34c-5p	PACS1
9p21.3	down	MTAP	hsa-miR-34c-5p	NASP
9p21.3	down	MTAP	hsa-miR-34c-5p	USP9X
9p21.3	down	MTAP	hsa-miR-34c-5p	ORMDL1
9p21.3	down	MTAP	hsa-miR-34c-5p	TBC1D13
9p21.3	down	MTAP	hsa-miR-34c-5p	TP53INP1
9p21.3	down	MTAP	hsa-miR-34c-5p	STARD7
9p21.3	down	MTAP	hsa-miR-34c-5p	MRPL30
9p21.3	down	MTAP	hsa-miR-34c-5p	TRPS1
9p21.3	down	MTAP	hsa-miR-34c-5p	PPP4R1
9p21.3	down	MTAP	hsa-miR-34c-5p	ZNF419
9p21.3	down	MTAP	hsa-miR-34c-5p	BRAP
9p21.3	down	MTAP	hsa-miR-34c-5p	KIAA0753
9p21.3	down	MTAP	hsa-miR-34c-5p	INTS8
9p21.3	down	MTAP	hsa-miR-34c-5p	METTL13
9p21.3	down	MTAP	hsa-miR-34c-5p	RAD9A
9p21.3	down	MTAP	hsa-miR-34c-5p	KIAA2026
9p21.3	down	MTAP	hsa-miR-34c-5p	NOTCH1
9p21.3	down	MTAP	hsa-miR-34c-5p	ANKRD17
9p21.3	down	MTAP	hsa-miR-34c-5p	TOMM5
9p21.3	down	MTAP	hsa-miR-34c-5p	USP22
9p21.3	down	MTAP	hsa-miR-34c-5p	UBE2J2
9p21.3	down	MTAP	hsa-miR-34c-5p	RAB31
9p21.3	down	MTAP	hsa-miR-34c-5p	FYTTD1
9p21.3	down	MTAP	hsa-miR-34c-5p	NFX1
9p21.3	down	MTAP	hsa-miR-34c-5p	ZNF304
9p21.3	down	MTAP	hsa-miR-34c-5p	RNF38
9p21.3	down	MTAP	hsa-miR-34c-5p	DGAT1
9p21.3	down	MTAP	hsa-miR-34c-5p	SRSF4
9p21.3	down	MTAP	hsa-miR-34c-5p	ZNF281
9p21.3	down	MTAP	hsa-miR-34c-5p	TGS1
9p21.3	down	MTAP	hsa-miR-34c-5p	RBBP7
9p21.3	down	MTAP	hsa-miR-34c-5p	EPC2
9p21.3	down	MTAP	hsa-miR-34c-5p	LRRC40
9p21.3	down	MTAP	hsa-miR-34c-5p	TATDN2
9p21.3	down	MTAP	hsa-miR-34c-5p	METAP1
9p21.3	down	MTAP	hsa-miR-34c-5p	UGGT1
9p21.3	down	MTAP	hsa-miR-34c-5p	JAG1
9p21.3	down	MTAP	hsa-miR-34c-5p	KITLG
9p21.3	down	MTAP	hsa-miR-34c-5p	GPBP1
9p21.3	down	MTAP	hsa-miR-34c-5p	CBX3
9p21.3	down	MTAP	hsa-miR-34c-5p	SCAF4
9p21.3	down	MTAP	hsa-miR-34c-5p	CNOT6L
9p21.3	down	MTAP	hsa-miR-34c-5p	PIP5K1A
9p21.3	down	MTAP	hsa-miR-34c-5p	VCL
9p21.3	down	MTAP	hsa-miR-34c-5p	LRP6
9p21.3	down	MTAP	hsa-miR-34c-5p	NARF
9p21.3	down	MTAP	hsa-miR-34c-5p	BRD2
9p21.3	down	MTAP	hsa-miR-34c-5p	UBE4A
9p21.3	down	MTAP	hsa-miR-34c-5p	CHTF8
9p21.3	down	MTAP	hsa-miR-34c-5p	UNKL
9p21.3	down	MTAP	hsa-miR-34c-5p	CCND1
9p21.3	down	MTAP	hsa-miR-34c-5p	FBXO28
9p21.3	down	MTAP	hsa-miR-34c-5p	CBX1
9p21.3	down	MTAP	hsa-miR-34c-5p	USP15
9p21.3	down	MTAP	hsa-miR-34c-5p	HMGN4
9p21.3	down	MTAP	hsa-miR-34c-5p	PIKFYVE
9p21.3	down	MTAP	hsa-miR-34c-5p	PCNXL3
9p21.3	down	MTAP	hsa-miR-34c-5p	MACF1
9p21.3	down	MTAP	hsa-miR-34c-5p	WDR59
9p21.3	down	MTAP	hsa-miR-34c-5p	NBN
9p21.3	down	MTAP	hsa-miR-34c-5p	LEPROTL1
9p21.3	down	MTAP	hsa-miR-34c-5p	NFATC2IP
9p21.3	down	MTAP	hsa-miR-34c-5p	CIAO1
9p21.3	down	MTAP	hsa-miR-34c-5p	XPO7
9p21.3	down	MTAP	hsa-miR-34c-5p	LMAN2L
9p21.3	down	MTAP	hsa-miR-34c-5p	SIPA1L2
9p21.3	down	MTAP	hsa-miR-34c-5p	PRPF38B
9p21.3	down	MTAP	hsa-miR-34c-5p	RAB11A
9p21.3	down	MTAP	hsa-miR-34c-5p	MIS12
9p21.3	down	MTAP	hsa-miR-34c-5p	HBP1
9p21.3	down	MTAP	hsa-miR-34c-5p	CUEDC1
9p21.3	down	MTAP	hsa-miR-34c-5p	ZBTB26
9p21.3	down	MTAP	hsa-miR-135a-5p	CASP8AP2
9p21.3	down	MTAP	hsa-miR-135a-5p	DCP1A
9p21.3	up	MTAP	hsa-miR-135a-5p	RP1-153P14.5
9p21.3	down	MTAP	hsa-miR-135a-5p	AC005154.6
9p21.3	up	MTAP	hsa-miR-135a-5p	RP11-1134I14.8
9p21.3	down	MTAP	hsa-miR-135a-5p	LINC00910
9p21.3	down	MTAP	hsa-miR-135a-5p	RP11-159D12.10
9p21.3	down	MTAP	hsa-miR-135a-5p	LINC00667
9p21.3	down	MTAP	hsa-miR-135a-5p	LINC01415
9p21.3	down	MTAP	hsa-miR-135a-5p	LINC00504
9p21.3	up	MTAP	hsa-miR-135a-5p	CTD-2626G11.2
9p21.3	down	MTAP	hsa-miR-135a-5p	SEC24A
9p21.3	down	MTAP	hsa-miR-135a-5p	TNRC18
9p21.3	down	MTAP	hsa-miR-135a-5p	PRKAA1
9p21.3	down	MTAP	hsa-miR-135a-5p	PHF20L1
9p21.3	down	MTAP	hsa-miR-135a-5p	GK5
9p21.3	down	MTAP	hsa-miR-135a-5p	SMARCE1
9p21.3	down	MTAP	hsa-miR-135a-5p	ABCE1
9p21.3	down	MTAP	hsa-miR-135a-5p	PAPOLA
9p21.3	up	MTAP	hsa-miR-135a-5p	SGMS1
9p21.3	down	MTAP	hsa-miR-135a-5p	XBP1
9p21.3	down	MTAP	hsa-miR-135a-5p	TET3
9p21.3	down	MTAP	hsa-miR-135a-5p	EIF2AK3
9p21.3	down	MTAP	hsa-miR-135a-5p	CNEP1R1
9p21.3	down	MTAP	hsa-miR-135a-5p	SCML1
9p21.3	down	MTAP	hsa-miR-135a-5p	STAMBP
9p21.3	down	MTAP	hsa-miR-135a-5p	ELOVL6
9p21.3	down	MTAP	hsa-miR-135a-5p	PHF20
9p21.3	down	MTAP	hsa-miR-135a-5p	STT3A
9p21.3	down	MTAP	hsa-miR-135a-5p	ATG14
9p21.3	down	MTAP	hsa-miR-135a-5p	HIC2
9p21.3	down	MTAP	hsa-miR-135a-5p	ZFP91
9p21.3	down	MTAP	hsa-miR-135a-5p	TNPO1
9p21.3	down	MTAP	hsa-miR-135a-5p	ZMYM3
9p21.3	down	MTAP	hsa-miR-135a-5p	UBE2H
9p21.3	down	MTAP	hsa-miR-135a-5p	ARL6IP6
9p21.3	down	MTAP	hsa-miR-135a-5p	JOSD1
9p21.3	down	MTAP	hsa-miR-135a-5p	ZHX1
9p21.3	down	MTAP	hsa-miR-135a-5p	KLF3
9p21.3	down	MTAP	hsa-miR-135a-5p	OTUD4
9p21.3	down	MTAP	hsa-miR-135a-5p	ABHD13
9p21.3	down	MTAP	hsa-miR-135a-5p	SRSF3
9p21.3	down	MTAP	hsa-miR-135a-5p	ATF2
9p21.3	down	MTAP	hsa-miR-135a-5p	DDX3X
9p21.3	down	MTAP	hsa-miR-135a-5p	KTN1
9p21.3	down	MTAP	hsa-miR-135a-5p	TBK1
9p21.3	down	MTAP	hsa-miR-135a-5p	RPL7L1
9p21.3	down	MTAP	hsa-miR-135a-5p	CHURC1
9p21.3	down	MTAP	hsa-miR-135a-5p	CPNE3
9p21.3	down	MTAP	hsa-miR-135a-5p	LYPLA1
9p21.3	down	MTAP	hsa-miR-135a-5p	PDCD10
9p21.3	down	MTAP	hsa-miR-135a-5p	POLH
9p21.3	down	MTAP	hsa-miR-135a-5p	SGCB
9p21.3	down	MTAP	hsa-miR-135a-5p	CSNK1G1
9p21.3	down	MTAP	hsa-miR-135a-5p	ZNF652
9p21.3	down	MTAP	hsa-miR-135a-5p	RIN2
9p21.3	down	MTAP	hsa-miR-135a-5p	CTR9
9p21.3	down	MTAP	hsa-miR-135a-5p	ZNF292
9p21.3	down	MTAP	hsa-miR-135a-5p	KBTBD4
9p21.3	down	MTAP	hsa-miR-135a-5p	NAB1
9p21.3	down	MTAP	hsa-miR-135a-5p	INTS2
9p21.3	down	MTAP	hsa-miR-135a-5p	RPS6KB1
9p21.3	down	MTAP	hsa-miR-135a-5p	PNO1
9p21.3	down	MTAP	hsa-miR-135a-5p	ABT1
9p21.3	down	MTAP	hsa-miR-135a-5p	LONRF1
9p21.3	down	MTAP	hsa-miR-135a-5p	HIVEP1
9p21.3	down	MTAP	hsa-miR-135a-5p	NFAT5
9p21.3	down	MTAP	hsa-miR-135a-5p	TRIP11
9p21.3	down	MTAP	hsa-miR-135a-5p	UTP14A
9p21.3	down	MTAP	hsa-miR-135a-5p	ZNF136
9p21.3	up	MTAP	hsa-miR-135a-5p	PLCB1
9p21.3	down	MTAP	hsa-miR-135a-5p	FCF1
9p21.3	down	MTAP	hsa-miR-135a-5p	DDX17
9p21.3	down	MTAP	hsa-miR-135a-5p	SPTY2D1
9p21.3	down	MTAP	hsa-miR-135a-5p	GCC2
9p21.3	down	MTAP	hsa-miR-135a-5p	HEATR6
9p21.3	down	MTAP	hsa-miR-135a-5p	RBL1
9p21.3	down	MTAP	hsa-miR-135a-5p	LMAN1
9p21.3	down	MTAP	hsa-miR-135a-5p	ASAP1
9p21.3	down	MTAP	hsa-miR-135a-5p	NAMPT
9p21.3	down	MTAP	hsa-miR-135a-5p	MCM4
9p21.3	down	MTAP	hsa-miR-135a-5p	TRAF4
9p21.3	down	MTAP	hsa-miR-135a-5p	ZNF236
9p21.3	down	MTAP	hsa-miR-135a-5p	EIF3M
9p21.3	down	MTAP	hsa-miR-135a-5p	WDR43
9p21.3	down	MTAP	hsa-miR-135a-5p	HEATR5B
9p21.3	down	MTAP	hsa-miR-135a-5p	ESF1
9p21.3	down	MTAP	hsa-miR-135a-5p	SSR2
9p21.3	down	MTAP	hsa-miR-135a-5p	ZNF107
9p21.3	down	MTAP	hsa-miR-135a-5p	WDR20
9p21.3	down	MTAP	hsa-miR-135a-5p	ZNF131
9p21.3	down	MTAP	hsa-miR-135a-5p	RAB1A
9p21.3	down	MTAP	hsa-miR-135a-5p	DIDO1
9p21.3	down	MTAP	hsa-miR-135a-5p	HNRNPK
9p21.3	down	MTAP	hsa-miR-135a-5p	GRPEL2
9p21.3	down	MTAP	hsa-miR-135a-5p	CCT8
9p21.3	down	MTAP	hsa-miR-135a-5p	NHLRC2
9p21.3	down	MTAP	hsa-miR-135a-5p	PRIM1
9p21.3	down	MTAP	hsa-miR-135a-5p	STRBP
9p21.3	down	MTAP	hsa-miR-135a-5p	HSPA13
9p21.3	down	MTAP	hsa-miR-135a-5p	ROCK2
9p21.3	down	MTAP	hsa-miR-135a-5p	ZNF724P
9p21.3	down	MTAP	hsa-miR-135a-5p	CSNK1A1
9p21.3	down	MTAP	hsa-miR-135a-5p	EXOC5
9p21.3	down	MTAP	hsa-miR-135a-5p	SLC7A5
9p21.3	down	MTAP	hsa-miR-135a-5p	IDH1
9p21.3	down	MTAP	hsa-miR-135a-5p	POLK
9p21.3	down	MTAP	hsa-miR-135a-5p	KIAA0196
9p21.3	down	MTAP	hsa-miR-135a-5p	NSMAF
9p21.3	down	MTAP	hsa-miR-135a-5p	CCDC88A
9p21.3	down	MTAP	hsa-miR-135a-5p	HAUS6
9p21.3	down	MTAP	hsa-miR-135a-5p	BCL9
9p21.3	down	MTAP	hsa-miR-135a-5p	PDE7A
9p21.3	down	MTAP	hsa-miR-135a-5p	NUDT21
9p21.3	down	MTAP	hsa-miR-135a-5p	INSR
9p21.3	down	MTAP	hsa-miR-135a-5p	VASH2
9p21.3	down	MTAP	hsa-miR-135a-5p	TIAL1
9p21.3	down	MTAP	hsa-miR-135a-5p	SMARCAD1
9p21.3	down	MTAP	hsa-miR-135a-5p	RFX5
9p21.3	down	MTAP	hsa-miR-135a-5p	RNF24
9p21.3	down	MTAP	hsa-miR-135a-5p	SMAD4
9p21.3	down	MTAP	hsa-miR-135a-5p	SSR1
9p21.3	down	MTAP	hsa-miR-135a-5p	DHX40
9p21.3	down	MTAP	hsa-miR-135a-5p	PDCL
9p21.3	down	MTAP	hsa-miR-135a-5p	PURB
9p21.3	down	MTAP	hsa-miR-135a-5p	SDCBP
9p21.3	down	MTAP	hsa-miR-135a-5p	C7orf60
9p21.3	down	MTAP	hsa-miR-135a-5p	SRD5A1
9p21.3	down	MTAP	hsa-miR-135a-5p	INTS6
9p21.3	down	MTAP	hsa-miR-135a-5p	CPD
9p21.3	down	MTAP	hsa-miR-135a-5p	SMAD2
9p21.3	down	MTAP	hsa-miR-135a-5p	NEK9
9p21.3	down	MTAP	hsa-miR-135a-5p	PHF6
9p21.3	down	MTAP	hsa-miR-135a-5p	TMEM97
9p21.3	down	MTAP	hsa-miR-135a-5p	JMJD6
9p21.3	down	MTAP	hsa-miR-135a-5p	TADA1
9p21.3	down	MTAP	hsa-miR-135a-5p	ADAM9
9p21.3	down	MTAP	hsa-miR-135a-5p	ATP11C
9p21.3	down	MTAP	hsa-miR-135a-5p	MAPKBP1
9p21.3	down	MTAP	hsa-miR-135a-5p	MIOS
9p21.3	down	MTAP	hsa-miR-135a-5p	BZW2
9p21.3	down	MTAP	hsa-miR-135a-5p	C14orf119
9p21.3	down	MTAP	hsa-miR-135a-5p	PTPN12
9p21.3	down	MTAP	hsa-miR-135a-5p	TMEM189-UBE2V1
9p21.3	down	MTAP	hsa-miR-135a-5p	PTPN1
9p21.3	down	MTAP	hsa-miR-135a-5p	CCNT2
9p21.3	down	MTAP	hsa-miR-135a-5p	TBL1XR1
9p21.3	down	MTAP	hsa-miR-135a-5p	DCAF12
9p21.3	down	MTAP	hsa-miR-135a-5p	LRCH1
9p21.3	down	MTAP	hsa-miR-135a-5p	TAB3
9p21.3	down	MTAP	hsa-miR-135a-5p	BNIP2
9p21.3	down	MTAP	hsa-miR-135a-5p	SCML2
9p21.3	down	MTAP	hsa-miR-135a-5p	ZDHHC6
9p21.3	down	MTAP	hsa-miR-135a-5p	MFHAS1
9p21.3	down	MTAP	hsa-miR-135a-5p	NAA15
9p21.3	down	MTAP	hsa-miR-135a-5p	LBR
9p21.3	down	MTAP	hsa-miR-135a-5p	DIRC2
9p21.3	down	MTAP	hsa-miR-135a-5p	MBTD1
9p21.3	down	MTAP	hsa-miR-135a-5p	NCOR1
9p21.3	down	MTAP	hsa-miR-135a-5p	ZKSCAN1
9p21.3	down	MTAP	hsa-miR-135a-5p	SP1
9p21.3	down	MTAP	hsa-miR-135a-5p	ZNF26
9p21.3	down	MTAP	hsa-miR-135a-5p	RCOR3
9p21.3	down	MTAP	hsa-miR-135a-5p	RAB3GAP2
9p21.3	down	MTAP	hsa-miR-135a-5p	CPSF6
9p21.3	down	MTAP	hsa-miR-135a-5p	ATP11A
9p21.3	down	MTAP	hsa-miR-135a-5p	ATL2
9p21.3	down	MTAP	hsa-miR-135a-5p	GIGYF2
9p21.3	down	MTAP	hsa-miR-135a-5p	MAPK14
9p21.3	down	MTAP	hsa-miR-135a-5p	CCDC50
9p21.3	down	MTAP	hsa-miR-135a-5p	WHSC1L1
9p21.3	down	MTAP	hsa-miR-135a-5p	CSNK1G3
9p21.3	down	MTAP	hsa-miR-135a-5p	PDE12
9p21.3	down	MTAP	hsa-miR-135a-5p	PDXDC1
9p21.3	down	MTAP	hsa-miR-135a-5p	SERTAD2
9p21.3	down	MTAP	hsa-miR-135a-5p	PRKDC
9p21.3	down	MTAP	hsa-miR-135a-5p	DHODH
9p21.3	down	MTAP	hsa-miR-135a-5p	PCF11
9p21.3	down	MTAP	hsa-miR-135a-5p	PSMD3
9p21.3	down	MTAP	hsa-miR-135a-5p	MTPN
9p21.3	down	MTAP	hsa-miR-135a-5p	RGS17
9p21.3	down	MTAP	hsa-miR-135a-5p	SLC4A7
9p21.3	down	MTAP	hsa-miR-135a-5p	BDP1
9p21.3	down	MTAP	hsa-miR-135a-5p	MOSPD1
9p21.3	down	MTAP	hsa-miR-135a-5p	SMURF2
9p21.3	down	MTAP	hsa-miR-135a-5p	ZBED4
9p21.3	down	MTAP	hsa-miR-135a-5p	PHF8
9p21.3	down	MTAP	hsa-miR-135a-5p	TTC14
9p21.3	down	MTAP	hsa-miR-135a-5p	GNPNAT1
9p21.3	down	MTAP	hsa-miR-135a-5p	UFM1
9p21.3	down	MTAP	hsa-miR-135a-5p	SLC35E1
9p21.3	down	MTAP	hsa-miR-135a-5p	FAM76B
9p21.3	down	MTAP	hsa-miR-135a-5p	CCNG2
9p21.3	down	MTAP	hsa-miR-135a-5p	B4GALT5
9p21.3	down	MTAP	hsa-miR-135a-5p	MYEF2
9p21.3	down	MTAP	hsa-miR-135a-5p	BIRC6
9p21.3	down	MTAP	hsa-miR-135a-5p	G3BP1
9p21.3	down	MTAP	hsa-miR-135a-5p	RBBP9
9p21.3	down	MTAP	hsa-miR-135a-5p	UBTD2
9p21.3	down	MTAP	hsa-miR-135a-5p	AFF4
9p21.3	down	MTAP	hsa-miR-135a-5p	FERMT2
9p21.3	down	MTAP	hsa-miR-135a-5p	ETF1
9p21.3	down	MTAP	hsa-miR-135a-5p	ZNF430
9p21.3	down	MTAP	hsa-miR-135a-5p	NPAT
9p21.3	down	MTAP	hsa-miR-135a-5p	ZEB1
9p21.3	down	MTAP	hsa-miR-135a-5p	STAT5B
9p21.3	down	MTAP	hsa-miR-135a-5p	WHSC1
9p21.3	down	MTAP	hsa-miR-135a-5p	YTHDF3
9p21.3	down	MTAP	hsa-miR-135a-5p	RNF213
9p21.3	down	MTAP	hsa-miR-135a-5p	PRDM1
9p21.3	down	MTAP	hsa-miR-135a-5p	AEBP2
9p21.3	down	MTAP	hsa-miR-135a-5p	POGZ
9p21.3	down	MTAP	hsa-miR-135a-5p	ZC3H15
9p21.3	down	MTAP	hsa-miR-135a-5p	ZBTB11
9p21.3	down	MTAP	hsa-miR-135a-5p	FAM172A
9p21.3	down	MTAP	hsa-miR-135a-5p	GSK3B
9p21.3	down	MTAP	hsa-miR-135a-5p	NUDCD1
9p21.3	down	MTAP	hsa-miR-135a-5p	XPOT
9p21.3	down	MTAP	hsa-miR-135a-5p	DDX21
9p21.3	down	MTAP	hsa-miR-135a-5p	MSL2
9p21.3	down	MTAP	hsa-miR-135a-5p	HMBOX1
9p21.3	down	MTAP	hsa-miR-135a-5p	C6orf120
9p21.3	down	MTAP	hsa-miR-135a-5p	INTS3
9p21.3	down	MTAP	hsa-miR-135a-5p	YY1
9p21.3	down	MTAP	hsa-miR-135a-5p	SMC1A
9p21.3	down	MTAP	hsa-miR-135a-5p	ARFGEF1
9p21.3	down	MTAP	hsa-miR-135a-5p	BBX
9p21.3	down	MTAP	hsa-miR-135a-5p	CRTC3
9p21.3	down	MTAP	hsa-miR-135a-5p	MTCH2
9p21.3	down	MTAP	hsa-miR-135a-5p	DAG1
9p21.3	down	MTAP	hsa-miR-135a-5p	DHX29
9p21.3	down	MTAP	hsa-miR-135a-5p	ATP11B
9p21.3	down	MTAP	hsa-miR-135a-5p	MED13
9p21.3	down	MTAP	hsa-miR-135a-5p	IWS1
9p21.3	down	MTAP	hsa-miR-135a-5p	GEMIN5
9p21.3	down	MTAP	hsa-miR-135a-5p	SMAD5
9p21.3	down	MTAP	hsa-miR-135a-5p	TFAP2A
9p21.3	down	MTAP	hsa-miR-135a-5p	ATXN7L1
9p21.3	down	MTAP	hsa-miR-135a-5p	PHF14
9p21.3	down	MTAP	hsa-miR-135a-5p	BAZ2B
9p21.3	down	MTAP	hsa-miR-135a-5p	SYAP1
9p21.3	down	MTAP	hsa-miR-135a-5p	PGAP1
9p21.3	down	MTAP	hsa-miR-135a-5p	ARNTL
9p21.3	down	MTAP	hsa-miR-135a-5p	POM121
9p21.3	down	MTAP	hsa-miR-135a-5p	KANK1
9p21.3	up	MTAP	hsa-miR-135a-5p	MB21D2
9p21.3	down	MTAP	hsa-miR-135a-5p	SETD5
9p21.3	down	MTAP	hsa-miR-135a-5p	ARHGAP19
9p21.3	down	MTAP	hsa-miR-135a-5p	RANBP9
9p21.3	down	MTAP	hsa-miR-135a-5p	TYW1
9p21.3	down	MTAP	hsa-miR-135a-5p	SGPL1
9p21.3	down	MTAP	hsa-miR-135a-5p	SLC35A1
9p21.3	down	MTAP	hsa-miR-135a-5p	ATXN1L
9p21.3	down	MTAP	hsa-miR-135a-5p	BACH1
9p21.3	down	MTAP	hsa-miR-135a-5p	AP1G1
9p21.3	down	MTAP	hsa-miR-135a-5p	DCP2
9p21.3	down	MTAP	hsa-miR-135a-5p	DNAJC14
9p21.3	down	MTAP	hsa-miR-135a-5p	MAN2A1
9p21.3	down	MTAP	hsa-miR-135a-5p	ASXL1
9p21.3	down	MTAP	hsa-miR-135a-5p	DYRK1A
9p21.3	down	MTAP	hsa-miR-135a-5p	ZNF629
9p21.3	down	MTAP	hsa-miR-135a-5p	PPM1D
9p21.3	down	MTAP	hsa-miR-135a-5p	MYNN
9p21.3	down	MTAP	hsa-miR-135a-5p	HNRNPD
9p21.3	down	MTAP	hsa-miR-135a-5p	ANKRD52
9p21.3	down	MTAP	hsa-miR-135a-5p	UBE2D3
9p21.3	down	MTAP	hsa-miR-135a-5p	PIAS3
9p21.3	down	MTAP	hsa-miR-135a-5p	VMP1
9p21.3	down	MTAP	hsa-miR-135a-5p	NFXL1
9p21.3	down	MTAP	hsa-miR-135a-5p	FOXK1
9p21.3	down	MTAP	hsa-miR-135a-5p	BZW1
9p21.3	down	MTAP	hsa-miR-135a-5p	XIAP
9p21.3	down	MTAP	hsa-miR-135a-5p	PIK3C2A
9p21.3	down	MTAP	hsa-miR-135a-5p	MED1
9p21.3	down	MTAP	hsa-miR-135a-5p	TMX3
9p21.3	down	MTAP	hsa-miR-135a-5p	TBP
9p21.3	down	MTAP	hsa-miR-135a-5p	CNNM4
9p21.3	down	MTAP	hsa-miR-135a-5p	ZNF283
9p21.3	down	MTAP	hsa-miR-135a-5p	NFATC3
9p21.3	down	MTAP	hsa-miR-135a-5p	CBX5
9p21.3	down	MTAP	hsa-miR-135a-5p	CHMP2B
9p21.3	down	MTAP	hsa-miR-135a-5p	GPATCH8
9p21.3	down	MTAP	hsa-miR-135a-5p	ABHD5
9p21.3	down	MTAP	hsa-miR-135a-5p	KIAA1033
9p21.3	down	MTAP	hsa-miR-135a-5p	BIRC2
9p21.3	down	MTAP	hsa-miR-135a-5p	DCTN4
9p21.3	down	MTAP	hsa-miR-135a-5p	SARM1
9p21.3	down	MTAP	hsa-miR-135a-5p	SMNDC1
9p21.3	down	MTAP	hsa-miR-135a-5p	FRMD6
9p21.3	down	MTAP	hsa-miR-135a-5p	CALU
9p21.3	down	MTAP	hsa-miR-135a-5p	ACER3
9p21.3	down	MTAP	hsa-miR-135a-5p	EEA1
9p21.3	down	MTAP	hsa-miR-135a-5p	MPHOSPH9
9p21.3	down	MTAP	hsa-miR-135a-5p	KBTBD2
9p21.3	down	MTAP	hsa-miR-135a-5p	HNRNPU
9p21.3	down	MTAP	hsa-miR-135a-5p	KIAA1586
9p21.3	down	MTAP	hsa-miR-135a-5p	RCOR1
9p21.3	down	MTAP	hsa-miR-135a-5p	PDS5A
9p21.3	down	MTAP	hsa-miR-135a-5p	REV3L
9p21.3	down	MTAP	hsa-miR-135a-5p	IREB2
9p21.3	down	MTAP	hsa-miR-135a-5p	TAF4
9p21.3	down	MTAP	hsa-miR-135a-5p	TMED10
9p21.3	down	MTAP	hsa-miR-135a-5p	STAG2
9p21.3	down	MTAP	hsa-miR-135a-5p	C16orf72
9p21.3	down	MTAP	hsa-miR-135a-5p	VPS13A
9p21.3	down	MTAP	hsa-miR-135a-5p	TXNDC5
9p21.3	down	MTAP	hsa-miR-135a-5p	CCNK
9p21.3	down	MTAP	hsa-miR-135a-5p	ELOVL5
9p21.3	down	MTAP	hsa-miR-135a-5p	GGPS1
9p21.3	down	MTAP	hsa-miR-135a-5p	ELL
9p21.3	down	MTAP	hsa-miR-135a-5p	CHD1
9p21.3	down	MTAP	hsa-miR-135a-5p	RALA
9p21.3	down	MTAP	hsa-miR-135a-5p	DENND4C
9p21.3	down	MTAP	hsa-miR-135a-5p	ATRX
9p21.3	down	MTAP	hsa-miR-135a-5p	VMA21
9p21.3	down	MTAP	hsa-miR-135a-5p	MAP3K4
9p21.3	down	MTAP	hsa-miR-135a-5p	PATL1
9p21.3	down	MTAP	hsa-miR-135a-5p	AFAP1L1
9p21.3	down	MTAP	hsa-miR-135a-5p	NRP1
9p21.3	down	MTAP	hsa-miR-135a-5p	KDM5B
9p21.3	down	MTAP	hsa-miR-135a-5p	HSPD1
9p21.3	down	MTAP	hsa-miR-135a-5p	PIK3R2
9p21.3	down	MTAP	hsa-miR-135a-5p	DCUN1D4
9p21.3	down	MTAP	hsa-miR-135a-5p	SEC23A
9p21.3	down	MTAP	hsa-miR-135a-5p	SNX16
9p21.3	down	MTAP	hsa-miR-135a-5p	CEP192
9p21.3	down	MTAP	hsa-miR-135a-5p	PRRC2C
9p21.3	down	MTAP	hsa-miR-135a-5p	GGNBP2
9p21.3	down	MTAP	hsa-miR-135a-5p	TXLNG
9p21.3	down	MTAP	hsa-miR-135a-5p	ROCK1
9p21.3	down	MTAP	hsa-miR-135a-5p	UBE3C
9p21.3	down	MTAP	hsa-miR-135a-5p	TOPORS
9p21.3	down	MTAP	hsa-miR-135a-5p	ADAR
9p21.3	down	MTAP	hsa-miR-135a-5p	SNX12
9p21.3	down	MTAP	hsa-miR-135a-5p	RDX
9p21.3	down	MTAP	hsa-miR-135a-5p	TNFAIP3
9p21.3	down	MTAP	hsa-miR-135a-5p	TBC1D23
9p21.3	down	MTAP	hsa-miR-135a-5p	ASCC3
9p21.3	down	MTAP	hsa-miR-135a-5p	SUPT6H
9p21.3	down	MTAP	hsa-miR-135a-5p	WDR82
9p21.3	down	MTAP	hsa-miR-135a-5p	NUPL2
9p21.3	down	MTAP	hsa-miR-135a-5p	CEP350
9p21.3	down	MTAP	hsa-miR-135a-5p	KCTD5
9p21.3	down	MTAP	hsa-miR-135a-5p	ELK4
9p21.3	down	MTAP	hsa-miR-135a-5p	PHF19
9p21.3	down	MTAP	hsa-miR-135a-5p	SLC30A6
9p21.3	down	MTAP	hsa-miR-135a-5p	RAB10
9p21.3	down	MTAP	hsa-miR-135a-5p	NOM1
9p21.3	down	MTAP	hsa-miR-135a-5p	CAMK2D
9p21.3	down	MTAP	hsa-miR-135a-5p	UBE2V1
9p21.3	down	MTAP	hsa-miR-135a-5p	ITGAV
9p21.3	down	MTAP	hsa-miR-135a-5p	SEC61A1
9p21.3	down	MTAP	hsa-miR-135a-5p	IL1RAP
9p21.3	down	MTAP	hsa-miR-135a-5p	METTL9
9p21.3	down	MTAP	hsa-miR-135a-5p	SETDB2
9p21.3	down	MTAP	hsa-miR-135a-5p	C1QBP
9p21.3	down	MTAP	hsa-miR-135a-5p	GIN1
9p21.3	down	MTAP	hsa-miR-135a-5p	ORC4
9p21.3	up	MTAP	hsa-miR-135a-5p	CTIF
9p21.3	down	MTAP	hsa-miR-135a-5p	PBRM1
9p21.3	down	MTAP	hsa-miR-135a-5p	ZNF451
9p21.3	down	MTAP	hsa-miR-135a-5p	HNRNPA3
9p21.3	down	MTAP	hsa-miR-135a-5p	ZNF675
9p21.3	down	MTAP	hsa-miR-135a-5p	SLC25A46
9p21.3	down	MTAP	hsa-miR-135a-5p	SOCS4
9p21.3	down	MTAP	hsa-miR-135a-5p	DOLPP1
9p21.3	down	MTAP	hsa-miR-135a-5p	ADNP2
9p21.3	down	MTAP	hsa-miR-135a-5p	VTA1
9p21.3	down	MTAP	hsa-miR-135a-5p	SIAH1
9p21.3	down	MTAP	hsa-miR-135a-5p	MRPL42
9p21.3	down	MTAP	hsa-miR-135a-5p	ZNF100
9p21.3	down	MTAP	hsa-miR-135a-5p	RPE
9p21.3	down	MTAP	hsa-miR-135a-5p	WTAP
9p21.3	down	MTAP	hsa-miR-135a-5p	STAG1
9p21.3	down	MTAP	hsa-miR-135a-5p	EDEM3
9p21.3	down	MTAP	hsa-miR-135a-5p	TAF1
9p21.3	down	MTAP	hsa-miR-135a-5p	ZNF268
9p21.3	down	MTAP	hsa-miR-135a-5p	KIAA1143
9p21.3	down	MTAP	hsa-miR-135a-5p	ZC3H7A
9p21.3	down	MTAP	hsa-miR-135a-5p	LATS1
9p21.3	down	MTAP	hsa-miR-135a-5p	TDG
9p21.3	down	MTAP	hsa-miR-135a-5p	FTSJ1
9p21.3	down	MTAP	hsa-miR-135a-5p	FLVCR1
9p21.3	down	MTAP	hsa-miR-135a-5p	SAR1B
9p21.3	down	MTAP	hsa-miR-135a-5p	NGRN
9p21.3	down	MTAP	hsa-miR-135a-5p	FCHO2
9p21.3	down	MTAP	hsa-miR-135a-5p	TLK1
9p21.3	down	MTAP	hsa-miR-135a-5p	CNOT10
9p21.3	down	MTAP	hsa-miR-135a-5p	SUB1
9p21.3	down	MTAP	hsa-miR-135a-5p	UBR2
9p21.3	down	MTAP	hsa-miR-135a-5p	TNFRSF10B
9p21.3	down	MTAP	hsa-miR-135a-5p	POGK
9p21.3	down	MTAP	hsa-miR-135a-5p	SNTB2
9p21.3	down	MTAP	hsa-miR-135a-5p	USP9X
9p21.3	down	MTAP	hsa-miR-135a-5p	SLC25A36
9p21.3	down	MTAP	hsa-miR-135a-5p	TWF1
9p21.3	down	MTAP	hsa-miR-135a-5p	TAP2
9p21.3	down	MTAP	hsa-miR-135a-5p	SNX2
9p21.3	up	MTAP	hsa-miR-135a-5p	CLIP4
9p21.3	down	MTAP	hsa-miR-135a-5p	SYNCRIP
9p21.3	down	MTAP	hsa-miR-135a-5p	SLMAP
9p21.3	down	MTAP	hsa-miR-135a-5p	MRPL30
9p21.3	down	MTAP	hsa-miR-135a-5p	SP3
9p21.3	down	MTAP	hsa-miR-135a-5p	PSMB7
9p21.3	down	MTAP	hsa-miR-135a-5p	FAM126A
9p21.3	down	MTAP	hsa-miR-135a-5p	ADCY6
9p21.3	down	MTAP	hsa-miR-135a-5p	ZNF708
9p21.3	down	MTAP	hsa-miR-135a-5p	STX6
9p21.3	down	MTAP	hsa-miR-135a-5p	GPN1
9p21.3	down	MTAP	hsa-miR-135a-5p	MBD5
9p21.3	down	MTAP	hsa-miR-135a-5p	RAD23B
9p21.3	down	MTAP	hsa-miR-135a-5p	NUP153
9p21.3	down	MTAP	hsa-miR-135a-5p	POM121C
9p21.3	down	MTAP	hsa-miR-135a-5p	CHST11
9p21.3	down	MTAP	hsa-miR-135a-5p	ZNF92
9p21.3	down	MTAP	hsa-miR-135a-5p	PRPF40A
9p21.3	down	MTAP	hsa-miR-135a-5p	ZNF138
9p21.3	down	MTAP	hsa-miR-135a-5p	TRIM66
9p21.3	down	MTAP	hsa-miR-135a-5p	NEO1
9p21.3	down	MTAP	hsa-miR-135a-5p	SEC14L1
9p21.3	down	MTAP	hsa-miR-135a-5p	MED4
9p21.3	down	MTAP	hsa-miR-135a-5p	ROBO1
9p21.3	down	MTAP	hsa-miR-135a-5p	EXOSC2
9p21.3	down	MTAP	hsa-miR-135a-5p	GLYR1
9p21.3	down	MTAP	hsa-miR-135a-5p	SNX6
9p21.3	down	MTAP	hsa-miR-135a-5p	ARNT
9p21.3	down	MTAP	hsa-miR-135a-5p	VPS45
9p21.3	down	MTAP	hsa-miR-135a-5p	WDR60
9p21.3	down	MTAP	hsa-miR-135a-5p	MCL1
9p21.3	down	MTAP	hsa-miR-135a-5p	ENTPD7
9p21.3	down	MTAP	hsa-miR-135a-5p	KLHL15
9p21.3	down	MTAP	hsa-miR-135a-5p	ERCC5
9p21.3	down	MTAP	hsa-miR-135a-5p	PITPNC1
9p21.3	down	MTAP	hsa-miR-135a-5p	PPP1CC
9p21.3	down	MTAP	hsa-miR-135a-5p	SPECC1L
9p21.3	down	MTAP	hsa-miR-135a-5p	GLRX3
9p21.3	down	MTAP	hsa-miR-135a-5p	UGGT1
9p21.3	down	MTAP	hsa-miR-135a-5p	DDX46
9p21.3	down	MTAP	hsa-miR-135a-5p	SUDS3
9p21.3	down	MTAP	hsa-miR-135a-5p	ATP6AP2
9p21.3	down	MTAP	hsa-miR-135a-5p	PIP5K1A
9p21.3	down	MTAP	hsa-miR-135a-5p	ZDHHC5
9p21.3	down	MTAP	hsa-miR-135a-5p	GABPB1
9p21.3	down	MTAP	hsa-miR-135a-5p	ZNF431
9p21.3	down	MTAP	hsa-miR-135a-5p	LAMC1
9p21.3	down	MTAP	hsa-miR-135a-5p	RNF34
9p21.3	down	MTAP	hsa-miR-135a-5p	LRRFIP1
9p21.3	up	MTAP	hsa-miR-135a-5p	WNT7B
9p21.3	down	MTAP	hsa-miR-135a-5p	AGPS
9p21.3	down	MTAP	hsa-miR-135a-5p	PWWP2A
9p21.3	down	MTAP	hsa-miR-135a-5p	WDR44
9p21.3	down	MTAP	hsa-miR-135a-5p	FBXO28
9p21.3	down	MTAP	hsa-miR-135a-5p	RALGAPB
9p21.3	down	MTAP	hsa-miR-135a-5p	DSCR3
9p21.3	down	MTAP	hsa-miR-135a-5p	USP15
9p21.3	down	MTAP	hsa-miR-135a-5p	FOXN2
9p21.3	down	MTAP	hsa-miR-135a-5p	MTDH
9p21.3	down	MTAP	hsa-miR-135a-5p	TANC1
9p21.3	down	MTAP	hsa-miR-135a-5p	APEX1
9p21.3	down	MTAP	hsa-miR-135a-5p	NBN
9p21.3	down	MTAP	hsa-miR-135a-5p	CEP170
9p21.3	down	MTAP	hsa-miR-135a-5p	PICALM
9p21.3	down	MTAP	hsa-miR-135a-5p	GATC
9p21.3	down	MTAP	hsa-miR-135a-5p	NUS1
9p21.3	down	MTAP	hsa-miR-135a-5p	TXNDC9
9p21.3	down	MTAP	hsa-miR-135a-5p	PPP6R3
9p21.3	down	MTAP	hsa-miR-135a-5p	LEPROTL1
9p21.3	down	MTAP	hsa-miR-135a-5p	LRPPRC
9p21.3	down	MTAP	hsa-miR-135a-5p	XPO7
9p21.3	down	MTAP	hsa-miR-135a-5p	UBXN4
9p21.3	down	MTAP	hsa-miR-135a-5p	SEC22A
9p21.3	down	MTAP	hsa-miR-135a-5p	PSKH1
9p21.3	down	MTAP	hsa-miR-135a-5p	RIF1
9p21.3	down	MTAP	hsa-miR-135a-5p	ZNF704
9p21.3	down	MTAP	hsa-miR-135a-5p	PHTF2
9p21.3	down	MTAP	hsa-miR-135a-5p	RAB11A
9p21.3	down	MTAP	hsa-miR-135a-5p	CCDC93
9p21.3	down	MTAP	hsa-miR-135a-5p	KAT6A
9p21.3	down	MTAP	hsa-miR-135a-5p	CAPRIN1
9p21.3	down	MTAP	hsa-miR-18a-5p	POLDIP2
9p21.3	up	MTAP	hsa-miR-18a-5p	AC012593.1
9p21.3	down	MTAP	hsa-miR-18a-5p	AC005154.6
9p21.3	down	MTAP	hsa-miR-18a-5p	LINC01515
9p21.3	down	MTAP	hsa-miR-18a-5p	LINC00670
9p21.3	down	MTAP	hsa-miR-18a-5p	FLJ35934
9p21.3	down	MTAP	hsa-miR-18a-5p	RP11-227G15.8
9p21.3	down	MTAP	hsa-miR-18a-5p	LINC00910
9p21.3	down	MTAP	hsa-miR-18a-5p	RP11-156P1.3
9p21.3	down	MTAP	hsa-miR-18a-5p	CTD-2377D24.6
9p21.3	down	MTAP	hsa-miR-18a-5p	LINC00483
9p21.3	down	MTAP	hsa-miR-18a-5p	CTD-2319I12.2
9p21.3	down	MTAP	hsa-miR-18a-5p	CTD-2246P4.1
9p21.3	down	MTAP	hsa-miR-18a-5p	LINC01415
9p21.3	up	MTAP	hsa-miR-18a-5p	LINC00906
9p21.3	down	MTAP	hsa-miR-18a-5p	DSCR9
9p21.3	down	MTAP	hsa-miR-18a-5p	UCA1
9p21.3	down	MTAP	hsa-miR-18a-5p	CTD-2620I22.3
9p21.3	down	MTAP	hsa-miR-18a-5p	LL0XNC01-7P3.1
9p21.3	down	MTAP	hsa-miR-18a-5p	PHF20L1
9p21.3	down	MTAP	hsa-miR-18a-5p	GPATCH2
9p21.3	down	MTAP	hsa-miR-18a-5p	STK17A
9p21.3	down	MTAP	hsa-miR-18a-5p	MEX3C
9p21.3	down	MTAP	hsa-miR-18a-5p	NAA50
9p21.3	down	MTAP	hsa-miR-18a-5p	LONP2
9p21.3	down	MTAP	hsa-miR-18a-5p	ZFP62
9p21.3	down	MTAP	hsa-miR-18a-5p	SMG1
9p21.3	down	MTAP	hsa-miR-18a-5p	SON
9p21.3	down	MTAP	hsa-miR-18a-5p	ATG14
9p21.3	down	MTAP	hsa-miR-18a-5p	FAM104A
9p21.3	down	MTAP	hsa-miR-18a-5p	LPCAT1
9p21.3	down	MTAP	hsa-miR-18a-5p	ANKRD50
9p21.3	down	MTAP	hsa-miR-18a-5p	UBE2H
9p21.3	down	MTAP	hsa-miR-18a-5p	ARMCX3
9p21.3	down	MTAP	hsa-miR-18a-5p	MARCH7
9p21.3	down	MTAP	hsa-miR-18a-5p	TRIM65
9p21.3	down	MTAP	hsa-miR-18a-5p	DCAF7
9p21.3	down	MTAP	hsa-miR-18a-5p	PANK3
9p21.3	up	MTAP	hsa-miR-18a-5p	SGMS1
9p21.3	down	MTAP	hsa-miR-18a-5p	C11orf30
9p21.3	down	MTAP	hsa-miR-18a-5p	ZNF280C
9p21.3	down	MTAP	hsa-miR-18a-5p	RBM38
9p21.3	down	MTAP	hsa-miR-18a-5p	TRRAP
9p21.3	down	MTAP	hsa-miR-18a-5p	OXSR1
9p21.3	down	MTAP	hsa-miR-18a-5p	OGG1
9p21.3	down	MTAP	hsa-miR-18a-5p	C3orf38
9p21.3	down	MTAP	hsa-miR-18a-5p	FBXO30
9p21.3	down	MTAP	hsa-miR-18a-5p	NFAT5
9p21.3	down	MTAP	hsa-miR-18a-5p	NACC1
9p21.3	down	MTAP	hsa-miR-18a-5p	SPCS2
9p21.3	down	MTAP	hsa-miR-18a-5p	TRIP11
9p21.3	down	MTAP	hsa-miR-18a-5p	ASXL2
9p21.3	down	MTAP	hsa-miR-18a-5p	MFAP1
9p21.3	down	MTAP	hsa-miR-18a-5p	C5orf28
9p21.3	down	MTAP	hsa-miR-18a-5p	C11orf57
9p21.3	down	MTAP	hsa-miR-18a-5p	SEPT2
9p21.3	down	MTAP	hsa-miR-18a-5p	FAM120C
9p21.3	down	MTAP	hsa-miR-18a-5p	HEATR6
9p21.3	down	MTAP	hsa-miR-18a-5p	NAA16
9p21.3	down	MTAP	hsa-miR-18a-5p	TMEM101
9p21.3	down	MTAP	hsa-miR-18a-5p	ZNF236
9p21.3	down	MTAP	hsa-miR-18a-5p	ZC3HAV1
9p21.3	down	MTAP	hsa-miR-18a-5p	CGGBP1
9p21.3	down	MTAP	hsa-miR-18a-5p	WDR20
9p21.3	down	MTAP	hsa-miR-18a-5p	SF3B1
9p21.3	down	MTAP	hsa-miR-18a-5p	SUPT7L
9p21.3	down	MTAP	hsa-miR-18a-5p	WSB1
9p21.3	down	MTAP	hsa-miR-18a-5p	PAK2
9p21.3	down	MTAP	hsa-miR-18a-5p	E2F5
9p21.3	down	MTAP	hsa-miR-18a-5p	BRWD3
9p21.3	down	MTAP	hsa-miR-18a-5p	CSNK1A1
9p21.3	down	MTAP	hsa-miR-18a-5p	KDM3A
9p21.3	down	MTAP	hsa-miR-18a-5p	KPNA1
9p21.3	down	MTAP	hsa-miR-18a-5p	CNOT6
9p21.3	down	MTAP	hsa-miR-18a-5p	HAUS6
9p21.3	down	MTAP	hsa-miR-18a-5p	SCAF8
9p21.3	up	MTAP	hsa-miR-18a-5p	GABBR1
9p21.3	down	MTAP	hsa-miR-18a-5p	TIAL1
9p21.3	down	MTAP	hsa-miR-18a-5p	SNX13
9p21.3	down	MTAP	hsa-miR-18a-5p	EXOC4
9p21.3	down	MTAP	hsa-miR-18a-5p	METTL14
9p21.3	down	MTAP	hsa-miR-18a-5p	PURB
9p21.3	down	MTAP	hsa-miR-18a-5p	VAPA
9p21.3	down	MTAP	hsa-miR-18a-5p	C7orf60
9p21.3	down	MTAP	hsa-miR-18a-5p	GOLGA1
9p21.3	down	MTAP	hsa-miR-18a-5p	SMAD2
9p21.3	down	MTAP	hsa-miR-18a-5p	NEK9
9p21.3	down	MTAP	hsa-miR-18a-5p	ZNF282
9p21.3	down	MTAP	hsa-miR-18a-5p	MIER3
9p21.3	up	MTAP	hsa-miR-18a-5p	SLITRK5
9p21.3	up	MTAP	hsa-miR-18a-5p	OSBPL11
9p21.3	down	MTAP	hsa-miR-18a-5p	BNIP2
9p21.3	down	MTAP	hsa-miR-18a-5p	RLIM
9p21.3	down	MTAP	hsa-miR-18a-5p	ZNF501
9p21.3	down	MTAP	hsa-miR-18a-5p	TMEM117
9p21.3	down	MTAP	hsa-miR-18a-5p	SP1
9p21.3	down	MTAP	hsa-miR-18a-5p	RCOR3
9p21.3	down	MTAP	hsa-miR-18a-5p	C16orf87
9p21.3	down	MTAP	hsa-miR-18a-5p	RNF114
9p21.3	down	MTAP	hsa-miR-18a-5p	CPSF6
9p21.3	down	MTAP	hsa-miR-18a-5p	NUFIP2
9p21.3	down	MTAP	hsa-miR-18a-5p	PNP
9p21.3	down	MTAP	hsa-miR-18a-5p	COPZ1
9p21.3	up	MTAP	hsa-miR-18a-5p	FAM13C
9p21.3	down	MTAP	hsa-miR-18a-5p	PDXDC1
9p21.3	down	MTAP	hsa-miR-18a-5p	GNA11
9p21.3	down	MTAP	hsa-miR-18a-5p	CTPS2
9p21.3	up	MTAP	hsa-miR-18a-5p	ACADSB
9p21.3	down	MTAP	hsa-miR-18a-5p	FIGN
9p21.3	down	MTAP	hsa-miR-18a-5p	F2R
9p21.3	down	MTAP	hsa-miR-18a-5p	TMBIM6
9p21.3	down	MTAP	hsa-miR-18a-5p	SRP54
9p21.3	down	MTAP	hsa-miR-18a-5p	DDX18
9p21.3	down	MTAP	hsa-miR-18a-5p	PDGFC
9p21.3	down	MTAP	hsa-miR-18a-5p	ZNF627
9p21.3	down	MTAP	hsa-miR-18a-5p	WDR6
9p21.3	up	MTAP	hsa-miR-18a-5p	TLL1
9p21.3	down	MTAP	hsa-miR-18a-5p	ZNF800
9p21.3	down	MTAP	hsa-miR-18a-5p	RIMKLB
9p21.3	down	MTAP	hsa-miR-18a-5p	PHF8
9p21.3	down	MTAP	hsa-miR-18a-5p	ERLIN1
9p21.3	down	MTAP	hsa-miR-18a-5p	RBL2
9p21.3	down	MTAP	hsa-miR-18a-5p	CANX
9p21.3	down	MTAP	hsa-miR-18a-5p	NIN
9p21.3	down	MTAP	hsa-miR-18a-5p	SLC35E1
9p21.3	down	MTAP	hsa-miR-18a-5p	TWF1
9p21.3	down	MTAP	hsa-miR-18a-5p	CCNG2
9p21.3	down	MTAP	hsa-miR-18a-5p	THUMPD3
9p21.3	down	MTAP	hsa-miR-18a-5p	ORMDL3
9p21.3	down	MTAP	hsa-miR-18a-5p	UBTD2
9p21.3	down	MTAP	hsa-miR-18a-5p	GNL3L
9p21.3	down	MTAP	hsa-miR-18a-5p	BTBD7
9p21.3	down	MTAP	hsa-miR-18a-5p	RAB5A
9p21.3	down	MTAP	hsa-miR-18a-5p	RBBP6
9p21.3	up	MTAP	hsa-miR-18a-5p	GABRB3
9p21.3	down	MTAP	hsa-miR-18a-5p	SENP6
9p21.3	down	MTAP	hsa-miR-18a-5p	LARS
9p21.3	down	MTAP	hsa-miR-18a-5p	TAOK1
9p21.3	down	MTAP	hsa-miR-18a-5p	C7orf49
9p21.3	down	MTAP	hsa-miR-18a-5p	TNRC6B
9p21.3	down	MTAP	hsa-miR-18a-5p	CLDN12
9p21.3	down	MTAP	hsa-miR-18a-5p	TTPAL
9p21.3	down	MTAP	hsa-miR-18a-5p	TBC1D20
9p21.3	down	MTAP	hsa-miR-18a-5p	SUV420H1
9p21.3	up	MTAP	hsa-miR-18a-5p	CHST15
9p21.3	down	MTAP	hsa-miR-18a-5p	ATXN2L
9p21.3	down	MTAP	hsa-miR-18a-5p	AEBP2
9p21.3	down	MTAP	hsa-miR-18a-5p	POGZ
9p21.3	down	MTAP	hsa-miR-18a-5p	MARCH6
9p21.3	down	MTAP	hsa-miR-18a-5p	GSK3B
9p21.3	down	MTAP	hsa-miR-18a-5p	STAM2
9p21.3	down	MTAP	hsa-miR-18a-5p	DDX21
9p21.3	down	MTAP	hsa-miR-18a-5p	VSIG10
9p21.3	down	MTAP	hsa-miR-18a-5p	HMBOX1
9p21.3	down	MTAP	hsa-miR-18a-5p	C6orf120
9p21.3	up	MTAP	hsa-miR-18a-5p	ATRNL1
9p21.3	down	MTAP	hsa-miR-18a-5p	PHC3
9p21.3	down	MTAP	hsa-miR-18a-5p	TRNT1
9p21.3	down	MTAP	hsa-miR-18a-5p	SLC10A7
9p21.3	down	MTAP	hsa-miR-18a-5p	BBX
9p21.3	down	MTAP	hsa-miR-18a-5p	MED13
9p21.3	down	MTAP	hsa-miR-18a-5p	FNDC3A
9p21.3	down	MTAP	hsa-miR-18a-5p	MAP4K3
9p21.3	down	MTAP	hsa-miR-18a-5p	BLZF1
9p21.3	down	MTAP	hsa-miR-18a-5p	ZBTB6
9p21.3	down	MTAP	hsa-miR-18a-5p	ATXN7L1
9p21.3	down	MTAP	hsa-miR-18a-5p	PGAP1
9p21.3	down	MTAP	hsa-miR-18a-5p	TBCEL
9p21.3	down	MTAP	hsa-miR-18a-5p	IRF2
9p21.3	down	MTAP	hsa-miR-18a-5p	VGLL4
9p21.3	down	MTAP	hsa-miR-18a-5p	KANK1
9p21.3	up	MTAP	hsa-miR-18a-5p	GLUD1
9p21.3	down	MTAP	hsa-miR-18a-5p	VPS13C
9p21.3	down	MTAP	hsa-miR-18a-5p	COG3
9p21.3	down	MTAP	hsa-miR-18a-5p	ATXN1L
9p21.3	down	MTAP	hsa-miR-18a-5p	GOLGA4
9p21.3	down	MTAP	hsa-miR-18a-5p	TBL1X
9p21.3	down	MTAP	hsa-miR-18a-5p	MED23
9p21.3	down	MTAP	hsa-miR-18a-5p	FAM134C
9p21.3	down	MTAP	hsa-miR-18a-5p	PKNOX1
9p21.3	down	MTAP	hsa-miR-18a-5p	ALG11
9p21.3	down	MTAP	hsa-miR-18a-5p	NKTR
9p21.3	down	MTAP	hsa-miR-18a-5p	ZCCHC4
9p21.3	down	MTAP	hsa-miR-18a-5p	UBE2D3
9p21.3	down	MTAP	hsa-miR-18a-5p	SOX12
9p21.3	down	MTAP	hsa-miR-18a-5p	GAB1
9p21.3	down	MTAP	hsa-miR-18a-5p	CETN3
9p21.3	down	MTAP	hsa-miR-18a-5p	LRRC14
9p21.3	down	MTAP	hsa-miR-18a-5p	ARL13B
9p21.3	down	MTAP	hsa-miR-18a-5p	STK4
9p21.3	down	MTAP	hsa-miR-18a-5p	XIAP
9p21.3	down	MTAP	hsa-miR-18a-5p	VPS4A
9p21.3	down	MTAP	hsa-miR-18a-5p	FOXRED2
9p21.3	down	MTAP	hsa-miR-18a-5p	ZNF513
9p21.3	down	MTAP	hsa-miR-18a-5p	RAB22A
9p21.3	down	MTAP	hsa-miR-18a-5p	OTUD6B
9p21.3	down	MTAP	hsa-miR-18a-5p	GSTCD
9p21.3	up	MTAP	hsa-miR-18a-5p	PCTP
9p21.3	down	MTAP	hsa-miR-18a-5p	HERPUD2
9p21.3	down	MTAP	hsa-miR-18a-5p	CBX5
9p21.3	down	MTAP	hsa-miR-18a-5p	NUP160
9p21.3	down	MTAP	hsa-miR-18a-5p	MIDN
9p21.3	down	MTAP	hsa-miR-18a-5p	C12orf65
9p21.3	down	MTAP	hsa-miR-18a-5p	NAV1
9p21.3	down	MTAP	hsa-miR-18a-5p	RCOR1
9p21.3	down	MTAP	hsa-miR-18a-5p	PCMTD2
9p21.3	down	MTAP	hsa-miR-18a-5p	REV3L
9p21.3	down	MTAP	hsa-miR-18a-5p	IREB2
9p21.3	down	MTAP	hsa-miR-18a-5p	TAF4
9p21.3	down	MTAP	hsa-miR-18a-5p	CBFB
9p21.3	down	MTAP	hsa-miR-18a-5p	FAM193A
9p21.3	down	MTAP	hsa-miR-18a-5p	C16orf72
9p21.3	down	MTAP	hsa-miR-18a-5p	VPS13A
9p21.3	down	MTAP	hsa-miR-18a-5p	POFUT1
9p21.3	down	MTAP	hsa-miR-18a-5p	ELOVL5
9p21.3	down	MTAP	hsa-miR-18a-5p	TAB1
9p21.3	down	MTAP	hsa-miR-18a-5p	RAB5C
9p21.3	down	MTAP	hsa-miR-18a-5p	ATRX
9p21.3	down	MTAP	hsa-miR-18a-5p	ANKFY1
9p21.3	down	MTAP	hsa-miR-18a-5p	VMA21
9p21.3	down	MTAP	hsa-miR-18a-5p	KDM5B
9p21.3	down	MTAP	hsa-miR-18a-5p	GBAS
9p21.3	down	MTAP	hsa-miR-18a-5p	ZBTB9
9p21.3	down	MTAP	hsa-miR-18a-5p	ERAP1
9p21.3	down	MTAP	hsa-miR-18a-5p	MAT2A
9p21.3	down	MTAP	hsa-miR-18a-5p	VPS25
9p21.3	down	MTAP	hsa-miR-18a-5p	ITGB8
9p21.3	down	MTAP	hsa-miR-18a-5p	SNX5
9p21.3	down	MTAP	hsa-miR-18a-5p	WDR82
9p21.3	down	MTAP	hsa-miR-18a-5p	ZNF512B
9p21.3	down	MTAP	hsa-miR-18a-5p	RAF1
9p21.3	down	MTAP	hsa-miR-18a-5p	KCTD5
9p21.3	down	MTAP	hsa-miR-18a-5p	BPTF
9p21.3	down	MTAP	hsa-miR-18a-5p	KIAA0907
9p21.3	down	MTAP	hsa-miR-18a-5p	PPP6R3
9p21.3	down	MTAP	hsa-miR-18a-5p	RASA3
9p21.3	down	MTAP	hsa-miR-18a-5p	FUBP3
9p21.3	down	MTAP	hsa-miR-18a-5p	MRRF
9p21.3	down	MTAP	hsa-miR-18a-5p	LIMA1
9p21.3	down	MTAP	hsa-miR-18a-5p	ZFYVE26
9p21.3	down	MTAP	hsa-miR-18a-5p	TAOK3
9p21.3	down	MTAP	hsa-miR-18a-5p	INO80D
9p21.3	down	MTAP	hsa-miR-18a-5p	CUL3
9p21.3	down	MTAP	hsa-miR-18a-5p	TEAD1
9p21.3	down	MTAP	hsa-miR-18a-5p	UBP1
9p21.3	down	MTAP	hsa-miR-18a-5p	MSL2
9p21.3	down	MTAP	hsa-miR-18a-5p	PCYT1A
9p21.3	down	MTAP	hsa-miR-18a-5p	FAF2
9p21.3	down	MTAP	hsa-miR-18a-5p	LIN54
9p21.3	down	MTAP	hsa-miR-18a-5p	TAF15
9p21.3	down	MTAP	hsa-miR-18a-5p	CTNNB1
9p21.3	down	MTAP	hsa-miR-18a-5p	TNRC6A
9p21.3	up	MTAP	hsa-miR-18a-5p	SNAP91
9p21.3	down	MTAP	hsa-miR-18a-5p	SLC25A46
9p21.3	down	MTAP	hsa-miR-18a-5p	TAF1
9p21.3	down	MTAP	hsa-miR-18a-5p	CTNNBL1
9p21.3	down	MTAP	hsa-miR-18a-5p	SKIV2L2
9p21.3	down	MTAP	hsa-miR-18a-5p	SEC16A
9p21.3	down	MTAP	hsa-miR-18a-5p	SEC23IP
9p21.3	down	MTAP	hsa-miR-18a-5p	TMEM38B
9p21.3	down	MTAP	hsa-miR-18a-5p	ZNF318
9p21.3	down	MTAP	hsa-miR-18a-5p	SOS1
9p21.3	down	MTAP	hsa-miR-18a-5p	CDH2
9p21.3	down	MTAP	hsa-miR-18a-5p	RAB9A
9p21.3	down	MTAP	hsa-miR-18a-5p	NUP35
9p21.3	down	MTAP	hsa-miR-18a-5p	PACS1
9p21.3	down	MTAP	hsa-miR-18a-5p	SYNCRIP
9p21.3	down	MTAP	hsa-miR-18a-5p	SLMAP
9p21.3	down	MTAP	hsa-miR-18a-5p	STARD7
9p21.3	down	MTAP	hsa-miR-18a-5p	SIN3A
9p21.3	down	MTAP	hsa-miR-18a-5p	TRPS1
9p21.3	down	MTAP	hsa-miR-18a-5p	MRPL35
9p21.3	down	MTAP	hsa-miR-18a-5p	UBAP2L
9p21.3	down	MTAP	hsa-miR-18a-5p	AGPAT5
9p21.3	down	MTAP	hsa-miR-18a-5p	NUP153
9p21.3	down	MTAP	hsa-miR-18a-5p	CEP57
9p21.3	down	MTAP	hsa-miR-18a-5p	RBM4B
9p21.3	down	MTAP	hsa-miR-18a-5p	NMD3
9p21.3	down	MTAP	hsa-miR-18a-5p	NEO1
9p21.3	down	MTAP	hsa-miR-18a-5p	ROBO1
9p21.3	down	MTAP	hsa-miR-18a-5p	GABPA
9p21.3	down	MTAP	hsa-miR-18a-5p	CCT2
9p21.3	down	MTAP	hsa-miR-18a-5p	DEDD
9p21.3	down	MTAP	hsa-miR-18a-5p	ARNT
9p21.3	down	MTAP	hsa-miR-18a-5p	ATM
9p21.3	down	MTAP	hsa-miR-18a-5p	H3F3B
9p21.3	down	MTAP	hsa-miR-18a-5p	KLHL15
9p21.3	down	MTAP	hsa-miR-18a-5p	EPC2
9p21.3	down	MTAP	hsa-miR-18a-5p	PITPNC1
9p21.3	down	MTAP	hsa-miR-18a-5p	ABHD4
9p21.3	down	MTAP	hsa-miR-18a-5p	MAPK1IP1L
9p21.3	down	MTAP	hsa-miR-18a-5p	NCOA3
9p21.3	down	MTAP	hsa-miR-18a-5p	RBM26
9p21.3	down	MTAP	hsa-miR-18a-5p	MED26
9p21.3	down	MTAP	hsa-miR-18a-5p	C2orf47
9p21.3	down	MTAP	hsa-miR-18a-5p	KLHL20
9p21.3	down	MTAP	hsa-miR-18a-5p	XYLT2
9p21.3	down	MTAP	hsa-miR-18a-5p	ETS1
9p21.3	down	MTAP	hsa-miR-18a-5p	ZC3H12C
9p21.3	down	MTAP	hsa-miR-18a-5p	FBXO28
9p21.3	down	MTAP	hsa-miR-18a-5p	UHRF2
9p21.3	down	MTAP	hsa-miR-18a-5p	PIKFYVE
9p21.3	down	MTAP	hsa-miR-18a-5p	ZNF398
9p21.3	down	MTAP	hsa-miR-18a-5p	PFKFB4
9p21.3	down	MTAP	hsa-miR-18a-5p	XYLT1
9p21.3	down	MTAP	hsa-miR-18a-5p	SNAPC3
9p21.3	down	MTAP	hsa-miR-18a-5p	VPS35
9p21.3	down	MTAP	hsa-miR-18a-5p	PHF2
9p21.3	down	MTAP	hsa-miR-18a-5p	ZNF704
9p21.3	up	MTAP	hsa-miR-18a-5p	GREB1L
9p21.3	down	MTAP	hsa-miR-18a-5p	CAPRIN1
9p21.3	down	MTAP	hsa-miR-432-5p	CTD-2135D7.4
9p21.3	down	MTAP	hsa-miR-432-5p	LINC00910
9p21.3	down	MTAP	hsa-miR-432-5p	RP11-6N17.2
9p21.3	down	MTAP	hsa-miR-432-5p	LINC00483
9p21.3	down	MTAP	hsa-miR-432-5p	CTD-2319I12.2
9p21.3	down	MTAP	hsa-miR-432-5p	LINC00667
9p21.3	down	MTAP	hsa-miR-432-5p	CTC-559E9.1
9p21.3	down	MTAP	hsa-miR-432-5p	CTD-2329C7.2
9p21.3	down	MTAP	hsa-miR-432-5p	RP11-480C16.1
9p21.3	down	MTAP	hsa-miR-432-5p	RP11-458F8.4
9p21.3	down	MTAP	hsa-miR-432-5p	RP11-448A19.1
9p21.3	down	MTAP	hsa-miR-432-5p	LINC01515
9p21.3	down	MTAP	hsa-miR-432-5p	FAM157C
9p21.3	down	MTAP	hsa-miR-432-5p	CTD-2620I22.3
9p21.3	down	MTAP	hsa-miR-432-5p	CTD-2619J13.19
9p21.3	down	MTAP	hsa-miR-432-5p	RBM14
9p21.3	down	MTAP	hsa-miR-432-5p	KCTD20
9p21.3	down	MTAP	hsa-miR-432-5p	ABCE1
9p21.3	down	MTAP	hsa-miR-432-5p	B4GALT3
9p21.3	down	MTAP	hsa-miR-432-5p	XBP1
9p21.3	down	MTAP	hsa-miR-432-5p	SYNRG
9p21.3	down	MTAP	hsa-miR-432-5p	TARDBP
9p21.3	down	MTAP	hsa-miR-432-5p	ME2
9p21.3	down	MTAP	hsa-miR-432-5p	TSEN54
9p21.3	down	MTAP	hsa-miR-432-5p	KDM6A
9p21.3	down	MTAP	hsa-miR-432-5p	HIC2
9p21.3	down	MTAP	hsa-miR-432-5p	ZNF766
9p21.3	down	MTAP	hsa-miR-432-5p	NOL10
9p21.3	down	MTAP	hsa-miR-432-5p	POLR3D
9p21.3	down	MTAP	hsa-miR-432-5p	MBD6
9p21.3	down	MTAP	hsa-miR-432-5p	TMED2
9p21.3	down	MTAP	hsa-miR-432-5p	OXSR1
9p21.3	down	MTAP	hsa-miR-432-5p	NAB1
9p21.3	down	MTAP	hsa-miR-432-5p	POLR2G
9p21.3	down	MTAP	hsa-miR-432-5p	XRN1
9p21.3	down	MTAP	hsa-miR-432-5p	HDGF
9p21.3	down	MTAP	hsa-miR-432-5p	KLF12
9p21.3	down	MTAP	hsa-miR-432-5p	RBL1
[truncated: 11,777 more rows]

## Sheet: GBM
CNV regions	up_OR_down	ceRNA1	miRNA	ceRNA2
9p21.2-21.3	down	ELAVL2	hsa-miR-200a-3p	SIM2
9p21.2-21.3	down	ELAVL2	hsa-miR-22-3p	RAMP2-AS1
9p21.2-21.3	up	ELAVL2	hsa-miR-22-3p	TET3
9p21.2-21.3	up	ELAVL2	hsa-miR-22-3p	TNPO2
9p21.2-21.3	up	ELAVL2	hsa-miR-22-3p	PIP4K2B
9p21.2-21.3	down	ELAVL2	hsa-miR-22-3p	NIPSNAP1
9p21.2-21.3	up	ELAVL2	hsa-miR-22-3p	ZMIZ1
9p21.2-21.3	up	ELAVL2	hsa-miR-22-3p	SETD1A
9p21.2-21.3	up	ELAVL2	hsa-miR-22-3p	UBE2O
9p21.2-21.3	down	ELAVL2	hsa-miR-22-3p	NUF2
9p21.2-21.3	up	ELAVL2	hsa-miR-22-3p	KAT6B
9p21.2-21.3	down	ELAVL2	hsa-miR-22-3p	RBM4
9p21.2-21.3	up	ELAVL2	hsa-miR-22-3p	MTMR1
9p21.2-21.3	up	ELAVL2	hsa-miR-22-3p	CECR2
9p21.2-21.3	up	ELAVL2	hsa-miR-22-3p	TCF7L2
9p21.2-21.3	down	ELAVL2	hsa-miR-22-3p	DDX49
9p21.2-21.3	down	ELAVL2	hsa-miR-22-3p	BCL11A
9p21.2-21.3	up	ELAVL2	hsa-miR-22-3p	ZNF609
9p21.2-21.3	down	ELAVL2	hsa-miR-22-3p	KIF18A
9p21.2-21.3	down	ELAVL2	hsa-miR-22-3p	CCNA2
9p21.2-21.3	down	ELAVL2	hsa-miR-22-3p	MARCH9
9p21.2-21.3	down	ELAVL2	hsa-miR-22-3p	STMN1
9p21.2-21.3	down	ELAVL2	hsa-miR-22-3p	TRIB2
9p21.2-21.3	down	ELAVL2	hsa-miR-22-3p	CENPN
9p21.2-21.3	up	ELAVL2	hsa-miR-152-3p	PLEKHH1
9p21.2-21.3	up	ELAVL2	hsa-miR-152-3p	TNRC6C
9p21.2-21.3	down	ELAVL2	hsa-miR-27a-3p	LINC00237
9p21.2-21.3	up	ELAVL2	hsa-miR-27a-3p	CACNA2D3
9p21.2-21.3	up	ELAVL2	hsa-miR-27a-3p	GFOD1
9p21.2-21.3	up	ELAVL2	hsa-miR-27a-3p	CPEB3
9p21.2-21.3	up	ELAVL2	hsa-miR-27a-3p	PLEKHH1
9p21.2-21.3	up	ELAVL2	hsa-miR-27a-3p	KCNK1
9p21.2-21.3	down	ELAVL2	hsa-miR-27a-3p	SIM2
9p21.2-21.3	up	ELAVL2	hsa-miR-27a-3p	SNCA
9p21.2-21.3	up	ELAVL2	hsa-miR-27a-3p	SSTR1
9p21.2-21.3	up	ELAVL2	hsa-miR-27a-3p	CAMKK2
9p21.2-21.3	up	ELAVL2	hsa-miR-27a-3p	MICAL3
9p21.2-21.3	down	ELAVL2	hsa-miR-27a-3p	STMN1
9p21.2-21.3	up	ELAVL2	hsa-miR-27a-3p	HIPK2
9p21.2-21.3	up	ELAVL2	hsa-miR-27a-3p	SFXN2
9p21.2-21.3	down	ELAVL2	hsa-miR-155-5p	LINC00526
9p21.2-21.3	down	ELAVL2	hsa-miR-155-5p	SIM2
9p21.2-21.3	down	ELAVL2	hsa-miR-155-5p	HOXD8
9p21.2-21.3	down	ELAVL2	hsa-miR-155-5p	BCL11A
9p21.2-21.3	up	ELAVL2	hsa-miR-204-5p	AC013460.1
9p21.2-21.3	up	ELAVL2	hsa-miR-204-5p	KCNK1
9p21.2-21.3	down	ELAVL2	hsa-miR-204-5p	BCL11A
9p21.2-21.3	up	ELAVL2	hsa-miR-204-5p	PIEZO2
9p21.2-21.3	down	ELAVL2	hsa-miR-221-3p	SIM2
9p21.2-21.3	down	ELAVL2	hsa-miR-221-3p	RBM4
9p21.2-21.3	down	ELAVL2	hsa-miR-221-3p	NSMCE4A
9p21.2-21.3	up	ELAVL2	hsa-miR-221-3p	TNRC6C
9p21.2-21.3	down	ELAVL2	hsa-miR-221-3p	ISL2
9p21.2-21.3	down	ELAVL2	hsa-miR-221-3p	BAMBI
9p21.2-21.3	down	ELAVL2	hsa-miR-221-3p	STMN1
9p21.2-21.3	down	ELAVL2	hsa-miR-222-3p	HOXA7
9p21.2-21.3	down	ELAVL2	hsa-miR-222-3p	SRSF7
9p21.2-21.3	down	ELAVL2	hsa-miR-222-3p	NUF2
9p21.2-21.3	down	ELAVL2	hsa-miR-222-3p	SIM2
9p21.2-21.3	down	ELAVL2	hsa-miR-222-3p	RBM4
9p21.2-21.3	down	ELAVL2	hsa-miR-222-3p	NSMCE4A
9p21.2-21.3	down	ELAVL2	hsa-miR-222-3p	NUP35
9p21.2-21.3	down	ELAVL2	hsa-miR-222-3p	TMSB15B
9p21.2-21.3	down	ELAVL2	hsa-miR-222-3p	CDCA5
9p21.2-21.3	up	ELAVL2	hsa-miR-222-3p	TNRC6C
9p21.2-21.3	down	ELAVL2	hsa-miR-222-3p	KIF20A
9p21.2-21.3	down	ELAVL2	hsa-miR-222-3p	STMN1
9p21.2-21.3	down	KLHL9	hsa-miR-494-3p	TANC2
9p21.2-21.3	down	KLHL9	hsa-miR-494-3p	TRAK1
4q12	down	KIT	hsa-miR-221-3p	RP11-156P1.3
4q12	down	KIT	hsa-miR-221-3p	CDKN1C
4q12	down	KIT	hsa-miR-221-3p	PKP4
4q12	down	KIT	hsa-miR-221-3p	PLCL1
4q12	down	KIT	hsa-miR-221-3p	NCKAP5
4q12	down	KIT	hsa-miR-221-3p	ZNF652
4q12	down	KIT	hsa-miR-221-3p	ATP8A1
4q12	down	KIT	hsa-miR-221-3p	ASB13
4q12	down	KIT	hsa-miR-222-3p	RP11-156P1.3
4q12	down	KIT	hsa-miR-222-3p	PKP4
4q12	down	KIT	hsa-miR-222-3p	PLCL1
4q12	down	KIT	hsa-miR-222-3p	NCKAP5
4q12	down	KIT	hsa-miR-222-3p	ZNF652
4q12	down	KIT	hsa-miR-222-3p	GLCCI1
4q12	down	KIT	hsa-miR-222-3p	ZADH2
4q12	down	KIT	hsa-miR-222-3p	STOX2
4q12	down	KIT	hsa-miR-222-3p	GPR180
9p21.2-21.3	down	CDKN2A	hsa-miR-134-5p	RP11-498C9.15
9p21.2-21.3	down	CDKN2A	hsa-miR-134-5p	KLHL23
9p21.2-21.3	down	CDKN2A	hsa-miR-134-5p	ZMYM3
9p21.2-21.3	down	CDKN2A	hsa-miR-134-5p	FOXM1
9p21.2-21.3	down	CDKN2A	hsa-miR-134-5p	CDK5RAP1
9p21.2-21.3	down	CDKN2A	hsa-miR-134-5p	ZNF207
9p21.2-21.3	down	CDKN2A	hsa-miR-134-5p	RFC5
9p21.2-21.3	down	CDKN2A	hsa-miR-134-5p	RPA2
9p21.2-21.3	down	CDKN2A	hsa-miR-134-5p	MYBL1
9p21.2-21.3	down	CDKN2A	hsa-miR-134-5p	UCK1
9p21.2-21.3	down	CDKN2A	hsa-miR-134-5p	ST3GAL3
9p21.2-21.3	down	CDKN2A	hsa-miR-134-5p	POLQ
9p21.2-21.3	down	CDKN2A	hsa-miR-134-5p	MAZ
9p21.2-21.3	down	CDKN2A	hsa-miR-134-5p	CTPS2
9p21.2-21.3	down	CDKN2A	hsa-miR-134-5p	CSNK2A1
9p21.2-21.3	down	CDKN2A	hsa-miR-134-5p	ZNF711
9p21.2-21.3	down	CDKN2A	hsa-miR-134-5p	THAP5
9p21.2-21.3	down	CDKN2A	hsa-miR-134-5p	WDR77
9p21.2-21.3	down	CDKN2A	hsa-miR-134-5p	ZNF3
9p21.2-21.3	down	CDKN2A	hsa-miR-134-5p	DYRK1A
9p21.2-21.3	down	CDKN2A	hsa-miR-134-5p	KAT7
9p21.2-21.3	down	CDKN2A	hsa-miR-134-5p	PRR11
9p21.2-21.3	down	CDKN2A	hsa-miR-134-5p	NONO
9p21.2-21.3	down	CDKN2A	hsa-miR-134-5p	GINS1
9p21.2-21.3	down	CDKN2A	hsa-miR-134-5p	KCTD5
9p21.2-21.3	down	CDKN2A	hsa-miR-134-5p	CASK
9p21.2-21.3	down	CDKN2A	hsa-miR-134-5p	LCMT2
9p21.2-21.3	down	CDKN2A	hsa-miR-134-5p	POGK
9p21.2-21.3	down	CDKN2A	hsa-miR-134-5p	RNPS1
9p21.2-21.3	down	CDKN2A	hsa-miR-134-5p	RBMX2
9p21.2-21.3	down	CDKN2A	hsa-miR-134-5p	ATAD2
9p21.2-21.3	down	CDKN2A	hsa-miR-134-5p	DNAJA3
9p21.2-21.3	down	CDKN2A	hsa-miR-134-5p	RAD51
4q12	up	PDGFRA	hsa-miR-34a-5p	HIP1R
4q12	up	PDGFRA	hsa-miR-34a-5p	SLIT1
4q12	up	PDGFRA	hsa-miR-34a-5p	SIM2
12q13.3-14.1	down	MARCH9	hsa-miR-202-3p	LINC00511
12q13.3-14.1	down	MARCH9	hsa-miR-202-3p	NDRG3
12q13.3-14.1	down	MARCH9	hsa-miR-202-3p	GDPD1
12q13.3-14.1	down	MARCH9	hsa-miR-202-3p	DTX4
12q13.3-14.1	down	MARCH9	hsa-miR-202-3p	TSPAN7
12q13.3-14.1	down	MARCH9	hsa-miR-202-3p	SYT11
12q13.3-14.1	down	MARCH9	hsa-miR-202-3p	DNER
12q13.3-14.1	down	MARCH9	hsa-miR-202-3p	GNPTAB
12q13.3-14.1	down	MARCH9	hsa-miR-202-3p	DPYSL3
12q13.3-14.1	down	MARCH9	hsa-miR-202-3p	RALGPS1
12q13.3-14.1	down	MARCH9	hsa-miR-202-3p	DNAJC18
12q13.3-14.1	down	MARCH9	hsa-miR-202-3p	MAP2
12q13.3-14.1	down	MARCH9	hsa-miR-202-3p	TMOD2
12q13.3-14.1	down	MARCH9	hsa-miR-202-3p	CLASP2
12q13.3-14.1	down	MARCH9	hsa-miR-202-3p	SOX6
12q13.3-14.1	down	MARCH9	hsa-miR-202-3p	SEPT8
12q13.3-14.1	down	MARCH9	hsa-miR-202-3p	SLC9A6
12q13.3-14.1	down	MARCH9	hsa-miR-202-3p	DIP2B
12q13.3-14.1	down	MARCH9	hsa-miR-202-3p	SAP30BP
12q13.3-14.1	down	MARCH9	hsa-miR-202-3p	SCAMP5
12q13.3-14.1	down	MARCH9	hsa-miR-202-3p	CRMP1
12q13.3-14.1	down	MARCH9	hsa-miR-202-3p	RUFY3
12q13.3-14.1	down	MARCH9	hsa-miR-202-3p	FHL1
12q13.3-14.1	down	MARCH9	hsa-miR-202-3p	SLC44A1
12q13.3-14.1	down	MARCH9	hsa-miR-202-3p	SALL3
12q13.3-14.1	down	MARCH9	hsa-miR-22-3p	EDC3
12q13.3-14.1	down	MARCH9	hsa-miR-22-3p	SLC39A6
12q13.3-14.1	down	MARCH9	hsa-miR-22-3p	ZBTB39
12q13.3-14.1	down	MARCH9	hsa-miR-22-3p	H2AFX
12q13.3-14.1	down	MARCH9	hsa-miR-22-3p	MAZ
12q13.3-14.1	down	MARCH9	hsa-miR-22-3p	DPF2
12q13.3-14.1	down	MARCH9	hsa-miR-22-3p	RAD21
12q13.3-14.1	down	MARCH9	hsa-miR-22-3p	MTMR1
12q13.3-14.1	down	MARCH9	hsa-miR-22-3p	NUSAP1
12q13.3-14.1	down	MARCH9	hsa-miR-22-3p	CECR2
12q13.3-14.1	down	MARCH9	hsa-miR-22-3p	GPSM2
12q13.3-14.1	down	MARCH9	hsa-miR-22-3p	DFFB
12q13.3-14.1	down	MARCH9	hsa-miR-22-3p	APBB2
12q13.3-14.1	down	MARCH9	hsa-miR-22-3p	PDIK1L
12q13.3-14.1	down	MARCH9	hsa-miR-22-3p	ANKRD13B
12q13.3-14.1	down	MARCH9	hsa-miR-22-3p	STMN1
12q13.3-14.1	down	KIF5A	hsa-miR-214-3p	SOX9-AS1
12q13.3-14.1	down	KIF5A	hsa-miR-214-3p	FAM63A
12q13.3-14.1	down	KIF5A	hsa-miR-214-3p	C10orf10
12q13.3-14.1	down	KIF5A	hsa-miR-214-3p	MPI
12q13.3-14.1	down	KIF5A	hsa-miR-214-3p	TMEM219
12q13.3-14.1	down	KIF5A	hsa-miR-214-3p	NR2E1
12q13.3-14.1	down	KIF5A	hsa-miR-214-3p	HEMK1
12q13.3-14.1	down	KIF5A	hsa-miR-214-3p	AHCYL1
12q13.3-14.1	down	KIF5A	hsa-miR-214-3p	WWOX
12q13.3-14.1	down	KIF5A	hsa-miR-214-3p	MLXIPL
12q13.3-14.1	down	KIF5A	hsa-miR-214-3p	WBP2
12q13.3-14.1	down	KIF5A	hsa-miR-214-3p	GYG1
12q13.3-14.1	down	KIF5A	hsa-miR-214-3p	MFSD4
12q13.3-14.1	down	KIF5A	hsa-miR-214-3p	LYSMD2
12q13.3-14.1	down	KIF5A	hsa-miR-214-3p	COPS7A
12q13.3-14.1	down	KIF5A	hsa-miR-214-3p	LPAR5
12q13.3-14.1	down	KIF5A	hsa-miR-214-3p	ATPAF1
12q13.3-14.1	down	KIF5A	hsa-miR-214-3p	CYB5D2
12q13.3-14.1	down	KIF5A	hsa-miR-214-3p	NMB
12q13.3-14.1	down	KIF5A	hsa-miR-503-5p	OSCP1
12q13.3-14.1	down	KIF5A	hsa-miR-503-5p	AHCYL1
12q13.3-14.1	down	KIF5A	hsa-miR-503-5p	BBS2
12q13.3-14.1	down	DTX3	hsa-miR-221-3p	SCAI
12q13.3-14.1	down	DTX3	hsa-miR-221-3p	PPM1D
12q13.3-14.1	down	DTX3	hsa-miR-221-3p	ALDOC
12q13.3-14.1	down	DTX3	hsa-miR-221-3p	GDPD1
12q13.3-14.1	down	DTX3	hsa-miR-221-3p	TUB
12q13.3-14.1	down	DTX3	hsa-miR-221-3p	DGCR14
12q13.3-14.1	down	DTX3	hsa-miR-221-3p	TNRC6C
12q13.3-14.1	down	DTX3	hsa-miR-221-3p	ZNF778
12q13.3-14.1	down	DTX3	hsa-miR-221-3p	ZNF704
12q13.3-14.1	down	DTX3	hsa-miR-221-3p	NEU3
12q13.3-14.1	down	DTX3	hsa-miR-222-3p	PPM1D
12q13.3-14.1	down	DTX3	hsa-miR-222-3p	TUB
12q13.3-14.1	down	DTX3	hsa-miR-222-3p	FLVCR1
12q13.3-14.1	down	DTX3	hsa-miR-222-3p	ZNF704
1q12.2	down	VOPP1	hsa-miR-329-3p	MFSD2A
1q12.2	down	VOPP1	hsa-miR-329-3p	TMEM9B
1q12.2	down	VOPP1	hsa-miR-329-3p	POU3F2
1q12.2	down	VOPP1	hsa-miR-329-3p	DPYSL3
1q12.2	down	VOPP1	hsa-miR-329-3p	PEA15
1q12.2	down	VOPP1	hsa-miR-329-3p	ARL4C
1q12.2	down	VOPP1	hsa-miR-329-3p	DENND5A
1q12.2	down	VOPP1	hsa-miR-329-3p	RNF14
1q12.2	down	VOPP1	hsa-miR-329-3p	PAM
1q12.2	down	VOPP1	hsa-miR-329-3p	PRUNE2
1q12.2	down	VOPP1	hsa-miR-381-3p	RP11-553L6.5
1q12.2	down	VOPP1	hsa-miR-381-3p	LINC00461
1q12.2	down	VOPP1	hsa-miR-381-3p	FMN2
1q12.2	down	VOPP1	hsa-miR-381-3p	ZFP36L2
1q12.2	down	VOPP1	hsa-miR-381-3p	TOB1
1q12.2	down	VOPP1	hsa-miR-381-3p	VAMP3
1q12.2	down	VOPP1	hsa-miR-381-3p	ST5
1q12.2	down	VOPP1	hsa-miR-381-3p	CDK2AP1
1q12.2	down	VOPP1	hsa-miR-381-3p	SNRNP27
1q12.2	down	VOPP1	hsa-miR-381-3p	NLN
1q12.2	down	VOPP1	hsa-miR-381-3p	RHPN2
1q12.2	down	VOPP1	hsa-miR-381-3p	AGA
1q12.2	down	VOPP1	hsa-miR-381-3p	FAM134B
1q12.2	down	VOPP1	hsa-miR-381-3p	SEC22C
1q12.2	down	VOPP1	hsa-miR-381-3p	COBLL1
1q12.2	down	VOPP1	hsa-miR-381-3p	RAB7A
1q12.2	down	VOPP1	hsa-miR-381-3p	QKI
1q12.2	down	VOPP1	hsa-miR-381-3p	CA2
1q12.2	down	VOPP1	hsa-miR-381-3p	POU3F2
1q12.2	down	VOPP1	hsa-miR-381-3p	TIPARP
1q12.2	down	VOPP1	hsa-miR-381-3p	DAG1
1q12.2	down	VOPP1	hsa-miR-381-3p	TSPAN3
1q12.2	down	VOPP1	hsa-miR-381-3p	ARNTL
1q12.2	down	VOPP1	hsa-miR-381-3p	ANXA5
1q12.2	down	VOPP1	hsa-miR-381-3p	KLF9
1q12.2	down	VOPP1	hsa-miR-381-3p	OGFRL1
1q12.2	down	VOPP1	hsa-miR-381-3p	TAX1BP1
1q12.2	down	VOPP1	hsa-miR-381-3p	TMEM161B
1q12.2	down	VOPP1	hsa-miR-381-3p	SNX4
1q12.2	down	VOPP1	hsa-miR-381-3p	GPR37
1q12.2	down	VOPP1	hsa-miR-381-3p	SYBU
1q12.2	down	VOPP1	hsa-miR-381-3p	WWC1
1q12.2	down	VOPP1	hsa-miR-381-3p	SALL1
1q12.2	down	VOPP1	hsa-miR-381-3p	HVCN1
1q12.2	down	VOPP1	hsa-miR-381-3p	ITGB8
1q12.2	down	VOPP1	hsa-miR-381-3p	PMP22
1q12.2	down	VOPP1	hsa-miR-381-3p	KCTD5
1q12.2	down	VOPP1	hsa-miR-381-3p	CPE
1q12.2	down	VOPP1	hsa-miR-381-3p	PNPLA8
1q12.2	down	VOPP1	hsa-miR-381-3p	ITGA6
1q12.2	down	VOPP1	hsa-miR-381-3p	ARAP2
1q12.2	down	VOPP1	hsa-miR-381-3p	STARD3NL
1q12.2	down	VOPP1	hsa-miR-381-3p	KIF21A
1q12.2	down	VOPP1	hsa-miR-381-3p	FAM199X
1q12.2	down	VOPP1	hsa-miR-381-3p	STX12
1q12.2	down	VOPP1	hsa-miR-381-3p	CPEB4
1q12.2	down	VOPP1	hsa-miR-381-3p	RAC1
1q12.2	down	VOPP1	hsa-miR-381-3p	KIAA0895
1q12.2	down	VOPP1	hsa-miR-381-3p	EPDR1
1q12.2	down	VOPP1	hsa-miR-381-3p	CYB5D2
1q12.2	down	VOPP1	hsa-miR-381-3p	UBE2D2
4q12	down	RP11-231C18.1	hsa-miR-520e	HOXD8
4q12	down	RP11-231C18.1	hsa-miR-520b	HOXD8
